# Supplementary material for: A systematic review of robotic colorectal surgery programs worldwide and a comprehensive description of local robotic training programme
Source: BMC Med Educ. 2025 May 30;25:803. doi: 10.1186/s12909-025-07203-w (PMC12123723; doi:10.1186/s12909-025-07203-w)
Supplement: Supplementary file 1 — Supplementary Material 1. [file 12909_2025_7203_MOESM1_ESM.xlsx]

## Sheet: Primary screeneing 
Article No.	Article citation	Title	Abstract	Based on title and abstract is this stydy describing robotic colorectal training ?
1	Morton, A. J., Simpson, A., & Humes, D. J. (2023). Regional variations and deprivation are linked to poorer access to laparoscopic and robotic colorectal surgery: a national study in England. Techniques in coloproctology, 28(1), 9. https://doi.org/10.1007/s10151-023-02874-3	Regional variations and deprivation are linked to poorer access to laparoscopic and robotic colorectal surgery: a national study in England	Background Laparoscopic and now robotic colorectal surgery has rapidly increased in prevalence; however, little is known about how uptake varies by region and sociodemographics. The aim of this study was to quantify the uptake of minimally invasive colorectal surgery (MIS) over time and variations by region, sociodemographics and ethnicity. Methods Retrospective analysis of routinely collected he…	No
2	Alves Martins, B. A., Filho, O. M., Ghezzi, T. L., Melani, A. G. F., Romagnolo, L. G. C., Moreira Júnior, H., de Almeida, J. P. P., Araújo, S. E. A., de Sousa, J. B., & de Almeida, R. M. (2023). An Overview of Robotic Colorectal Surgery Adoption and Training in Brazil. Medicina (Kaunas, Lithuania), 59(9), 1675. https://doi.org/10.3390/medicina59091675	An Overview of Robotic Colorectal Surgery Adoption and Training in Brazil	Background and Objectives: Robotic surgical systems have rapidly become integrated into colorectal surgery practice in recent years, particularly for rectal resections, where the advantages of robotic platforms over conventional laparoscopy are more pronounced. However, as with any technological advancement, the initial high costs can be a limiting factor, leading to unequal health service access…	No
3	Marchegiani, F., Siragusa, L., Zadoroznyj, A., Laterza, V., Mangana, O., Schena, C. A., Ammendola, M., Memeo, R., Bianchi, P. P., Spinoglio, G., Gavriilidis, P., & de'Angelis, N. (2023). New Robotic Platforms in General Surgery: What's the Current Clinical Scenario?. Medicina (Kaunas, Lithuania), 59(7), 1264. https://doi.org/10.3390/medicina59071264	New Robotic Platforms in General Surgery: What's the Current Clinical Scenario?	Background and Objectives: Robotic surgery has been widely adopted in general surgery worldwide but access to this technology is still limited to a few hospitals. With the recent introduction of new robotic platforms, several studies reported the feasibility of different surgical procedures. The aim of this systematic review is to highlight the current clinical practice with the new robotic platf…	No
4	Unruh, K., Stovall, S., Chang, L., Deal, S., Kaplan, J. A., Moonka, R., & Simianu, V. V. (2023). Implementation of a structured robotic colorectal curriculum for general surgery residents. Journal of robotic surgery, 17(5), 2331–2338. https://doi.org/10.1007/s11701-023-01660-5	Implementation of a structured robotic colorectal curriculum for general surgery residents	There is increasing demand for colorectal robotic training for general surgery residents. We implemented a robotic colorectal surgery curriculum expecting that it would increase resident exposure to the robotic platform and would increase the number of graduating general surgery residents obtaining a robotic equivalency certificate. The aim of this study is to describe the components of the curri…	Yes
5	Harji, D., Houston, F., Burke, J., Griffiths, B., Tilney, H., Miskovic, D., Evans, C., Khan, J., Soomro, N., & Bach, S. P. (2023). The current status of robotic colorectal surgery training programmes. Journal of robotic surgery, 17(2), 251–263. https://doi.org/10.1007/s11701-022-01421-w	The current status of robotic colorectal surgery training programmes	Robotic-assisted colorectal surgery (RACS) is steadily increasing in popularity with an annual growth in the number of colorectal procedures undertaken robotically. Further upscaling of RACS requires structured and standardised robotic training to safeguard high-quality clinical outcomes. The aims of this systematic review were to assess the structure and assessment metrics of currently establish…	Yes
6	Curfman, K. R., Jones, I. F., Conner, J. R., Neighorn, C. C., Wilson, R. K., & Rashidi, L. (2023). Robotic colorectal surgery in the emergent diverticulitis setting: is it safe? A review of large national database. International journal of colorectal disease, 38(1), 142. https://doi.org/10.1007/s00384-023-04436-3	Robotic colorectal surgery in the emergent diverticulitis setting: is it safe? A review of large national database	Background: As robotic colorectal surgery continues to advance in conjunction with improved recovery protocols, we began implementing robotic surgery (RS) as an option for emergent diverticulitis surgery. Our hospital system utilizes the Da Vinci Xi system, and staff are required to undergo training, making emergent colorectal surgery a feasible option. However, it is essential to determine the s…	No
7	Molenaar CJL, Minnella EM, Coca-Martinez M, et al. Effect of Multimodal Prehabilitation on Reducing Postoperative Complications and Enhancing Functional Capacity Following Colorectal Cancer Surgery: The PREHAB Randomized Clinical Trial. JAMA Surg. 2023;158(6):572–581. doi:10.1001/jamasurg.2023.0198	Effect of Multimodal Prehabilitation on Reducing Postoperative Complications and Enhancing Functional Capacity Following	Importance Colorectal surgery is associated with substantial morbidity rates and a lowered functional capacity. Optimization of the patient’s condition in the weeks prior to surgery may attenuate these unfavorable sequelae. Objective To determine whether multimodal prehabilitation before colorectal cancer surgery can reduce postoperative complications and enhance functional recovery. Design, Sett…	No
8	Claydon, O., McCulloch, J., Thorpe, G. C., Kulkarni, S., Delimpalta, C., Dowsett, D., Ward, W., Stearns, A., Hernon, J., Kapur, S., & Shaikh, I. (2023). Patient experiences of left-sided colorectal resection by robotic, conventional laparoscopic and open approaches: a qualitative study. Techniques in coloproctology, 27(7), 537–549. https://doi.org/10.1007/s10151-023-02764-8	Patient experiences of left-sided colorectal resection by robotic, conventional laparoscopic and open approaches: a qualitative study	Background: Robotic surgery (RS) is increasingly employed in colorectal surgical practice, widening the range of surgical techniques offered to patients. We investigated the perceptions of patients with colorectal cancer in relation to RS, open surgery (OS) and conventional laparoscopic surgery (CLS), to identify ideas or assumptions which, in the context of shared surgeon-patient decision-making…	No
9	Yang, J. H., Goodman, E. D., Dawes, A. J., Gahagan, J. V., Esquivel, M. M., Liebert, C. A., Kin, C., Yeung, S., & Gurland, B. H. (2023). Using AI and computer vision to analyze technical proficiency in robotic surgery. Surgical endoscopy, 37(4), 3010–3017. https://doi.org/10.1007/s00464-022-09781-y	Using AI and computer vision to analyze technical proficiency in robotic surgery	Background: Intraoperative skills assessment is time-consuming and subjective; an efficient and objective computer vision-based approach for feedback is desired. In this work, we aim to design and validate an interpretable automated method to evaluate technical proficiency using colorectal robotic surgery videos with artificial intelligence. Methods: 92 curated clips of peritoneal closure were ch…	Yes
10	Saqib, S. U., Raza, M. Z., Evans, C., & Bajwa, A. A. (2023). The robotic learning curve for a newly appointed colorectal surgeon. Journal of robotic surgery, 17(1), 73–78. https://doi.org/10.1007/s11701-022-01400-1	The robotic learning curve for a newly appointed colorectal surgeon	Robotic colorectal surgery allows for better ergonomics, superior retraction, and fine movements in the narrow anatomy of the pelvis. Recent years have seen the uptake of robotic surgery in all pelvic surgeries specifically in low rectal malignancies. However, the learning curve of robotic surgery in this cohort is unclear as established training pathways are not formalized. This study looks at t…	Yes
11	Patel, S. V., Wiseman, V., Zhang, L., MacDonald, P. H., Merchant, S. M., Barnett, K. W., & Caycedo-Marulanda, A. (2022). The impact of robotic surgery on a tertiary care colorectal surgery program, an assessment of costs and short term outcomes: A Canadian perspective. Surgical endoscopy, 36(8), 6084–6094. https://doi.org/10.1007/s00464-022-09059-3	The impact of robotic surgery on a tertiary care colorectal surgery program, an assessment of costs and short term outcomes: A Canadian perspective	Background: Robotic surgery for colorectal pathology has gained interest as it can overcome technical challenges and limitations of traditional laparoscopic surgery. A lack of training and costs have been cited as reasons for limiting its use in Canada. The objective of this paper was to assess the impact of robotic surgery on outcomes and costs in a Canadian setting. Methods: This is a retrospec…	No
12	Wong, S. W., & Crowe, P. (2022). Factors affecting the learning curve in robotic colorectal surgery. Journal of robotic surgery, 16(6), 1249–1256. https://doi.org/10.1007/s11701-022-01373-1	Factors affecting the learning curve in robotic colorectal surgery.	Learning related to robotic colorectal surgery can be measured by surgical process (such as time or adequacy of resection) or patient outcome (such as morbidity or quality of life). Time based metrics are the most commonly used variables to assess the learning curve because of ease of analysis. With analysis of the learning curve, there are factors which need to be considered because they may hav…	No
13	Gass, J. M., Daume, D., Schneider, R., Steinemann, D., Mongelli, F., Scheiwiller, A., Fourie, L., Kern, B., von Flüe, M., Metzger, J., Angehrn, F., & Bolli, M. (2022). Laparoscopic versus robotic-assisted, left-sided colectomies: intra- and postoperative outcomes of 683 patients. Surgical endoscopy, 36(8), 6235–6242. https://doi.org/10.1007/s00464-021-09003-x	Laparoscopic versus robotic-assisted, left-sided colectomies: intra- and postoperative outcomes of 683 patients.	Background: Robotic-assisted colorectal surgery has gained more and more popularity over the last years. It seems to be advantageous to laparoscopic surgery in selected situations, especially in confined regions like a narrow male pelvis in rectal surgery. Whether robotic-assisted, left-sided colectomies can serve as safe training operations for less frequent, low anterior resections for rectal c…	No
14	Crain, N., Ho, N. J., & Aboulian, A. (2022). A Comparative Analysis of Short-term Patient Outcomes After Laparoscopic Versus Robotic Rectal Surgery. Diseases of the colon and rectum, 65(10), 1274–1278. https://doi.org/10.1097/DCR.0000000000002157	A Comparative Analysis of Short-term Patient Outcomes After Laparoscopic Versus Robotic Rectal Surgery	Background: The popularity of robot-assisted colorectal surgery has risen over recent years; however, patient-related advantages over laparoscopic surgery remain uncertain. Objective: The goal of this study was to compare short-term patient outcomes following robotic and laparoscopic partial or complete rectal resections. Design: This was a retrospective cohort study. Settings: The study was cond…	No
15	Kaçmaz, E., Engelsman, A. F., Bemelman, W. A., Tanis, P. J., Nieveen van Dijkum, E. J. M., & International Study Group of Small bowel neuroendocrine neoplasm Surgery (ISGSS) (2022). International survey on opinions and use of minimally invasive surgery in small bowel neuroendocrine neoplasms. European journal of surgical oncology : the journal of the European Society of Surgical Oncology and the …	International survey on opinions and use of minimally invasive surgery in small bowel neuroendocrine neoplasms.	Introduction: Although minimally invasive surgery is becoming the standard technique in gastrointestinal surgery, implementation for small bowel neuroendocrine neoplasms (SB-NEN) is lagging behind. The aim of this international survey was to gain insights into attitudes towards minimally invasive surgery for resection of SB-NEN and current practices. Methods: An anonymous survey was sent to surge…	No
16	Cleary, R. K., Silviera, M., Reidy, T. J., McCormick, J., Johnson, C. S., Sylla, P., Cannon, J., Lujan, H., Kassir, A., Landmann, R., Gaertner, W., Lee, E., Bastawrous, A., Bardakcioglu, O., Pandey, S., Attaluri, V., Bernstein, M., Obias, V., Franklin, M. E., Jr, & Pigazzi, A. (2022). Intracorporeal and extracorporeal anastomosis for robotic-assisted and laparoscopic right colectomy: short-term o…	Intracorporeal and extracorporeal anastomosis for robotic-assisted and laparoscopic right colectomy: short-term outcomes of a multi-center prospective trial.	Background: Studies to date show contrasting conclusions when comparing intracorporeal and extracorporeal anastomoses for minimally invasive right colectomy. Large multi-center prospective studies comparing perioperative outcomes between these two techniques are needed. The purpose of this study was to compare intracorporeal and extracorporeal anastomoses outcomes for robotic assisted and laparos…	No
17	Simon, H. L., Reif de Paula, T., Spigel, Z. A., & Keller, D. S. (2022). National disparities in use of minimally invasive surgery for rectal cancer in older adults. Journal of the American Geriatrics Society, 70(1), 126–135. https://doi.org/10.1111/jgs.17467	National disparities in use of minimally invasive surgery for rectal cancer in older adults	Background: Minimally invasive surgery (MIS) is safe and improves outcomes in older persons with rectal cancer but may be underutilized. As older persons are the largest surgical population, investigation of the current use and factors impacting MIS use is warranted. Our goal is to investigate the trends and disparities that affect utilization of MIS in older persons with rectal cancer. Methods: …	No
18	Hannan, E., Troy, A., Feeney, G., Ullah, M. F., Ryan, C., McNamara, E., Coffey, J. C., & Peirce, C. (2022). The impact of body mass index on outcomes in robotic colorectal surgery: a single-centre experience. Journal of robotic surgery, 16(2), 279–285. https://doi.org/10.1007/s11701-021-01235-2	The impact of body mass index on outcomes in robotic colorectal surgery: a single-centre experience.	Obesity is an independent risk factor for postoperative morbidity and mortality in laparoscopic colorectal surgery (LCRS). The technological advantages of robotic colorectal surgery (RCRS) may allow surgeons to overcome the limitations of LCRS in obese patients, but it is largely unknown if this translates to superior outcomes. The aim of this study was to compare perioperative, postoperative and…	NO
19	Shellito, A. D., Kapadia, S., Kaji, A. H., Tom, C. M., Dauphine, C., & Petrie, B. A. (2022). Current status of robotic surgery in colorectal residency training programs. Surgical endoscopy, 36(1), 307–313. https://doi.org/10.1007/s00464-020-08276-y	Current status of robotic surgery in colorectal residency training programs.	Background: Robotic surgery (RS) has been increasingly incorporated into colorectal surgery (CRS) training. The degree to which RS has been integrated into CRS residency training is not well described. Methods: A web-based survey was sent to all 2019 accredited CRS residency programs within the United States and Canada. Program directors (PDs) were queried on how robotic surgery had been integrat…	Yes
20	Oko, M., Kycler, W., Janowski, J., Kozłowski, T., Spychała, A., & Perz, H. (2021). The use of the da Vinci Xi robot system in colorectal cancer resections - why is it worth it?. Polski przeglad chirurgiczny, 94(2), 12–18. https://doi.org/10.5604/01.3001.0015.4552	The use of the da Vinci Xi robot system in colorectal cancer resections - why is it worth it?.	&lt;b&gt;Introduction:&lt;/b&gt; Surgery using robotic systems is taking over an increasingly wider field of open surgery and laparoscopy. Recently, this is particularly visible in colorectal surgery, where the advantages include better insight into the hard-to-reach area of the surgical field. Limited access to this method and relatively high costs remain a problem. &lt;/br&gt;&lt;/br&gt; &lt;b&…	No
21	Flynn, J., Larach, J. T., Kong, J. C. H., Waters, P. S., Warrier, S. K., & Heriot, A. (2021). The learning curve in robotic colorectal surgery compared with laparoscopic colorectal surgery: a systematic review. Colorectal disease : the official journal of the Association of Coloproctology of Great Britain and Ireland, 23(11), 2806–2820. https://doi.org/10.1111/codi.15843	The learning curve in robotic colorectal surgery compared with laparoscopic colorectal surgery: a systematic review	Aim: The learning curve has implications for efficient surgical training. Robotic surgery is perceived to have a shorter learning curve than laparoscopy; however, detailed analysis is lacking. The aim of this work was to analyse studies comparing robotic and laparoscopic colorectal learning curves. Simulation studies comparing novices' learning curves were analysed in order to surmise applicabili…	Yes
22	Wagner, M., Bihlmaier, A., Kenngott, H. G., Mietkowski, P., Scheikl, P. M., Bodenstedt, S., Schiepe-Tiska, A., Vetter, J., Nickel, F., Speidel, S., Wörn, H., Mathis-Ullrich, F., & Müller-Stich, B. P. (2021). A learning robot for cognitive camera control in minimally invasive surgery. Surgical endoscopy, 35(9), 5365–5374. https://doi.org/10.1007/s00464-021-08509-8	A learning robot for cognitive camera control in minimally invasive surgery.	Background: We demonstrate the first self-learning, context-sensitive, autonomous camera-guiding robot applicable to minimally invasive surgery. The majority of surgical robots nowadays are telemanipulators without autonomous capabilities. Autonomous systems have been developed for laparoscopic camera guidance, however following simple rules and not adapting their behavior to specific tasks, proc…	No
23	Waters, P. S., Flynn, J., Larach, J. T., Fernando, D., Peacock, O., Foster, J. D., Flood, M., McCormick, J. J., Warrier, S. K., & Heriot, A. G. (2021). Fellowship training in robotic colorectal surgery within the current hospital setting: an achievable goal?. ANZ journal of surgery, 91(11), 2337–2344. https://doi.org/10.1111/ans.16677	Fellowship training in robotic colorectal surgery within the current hospital setting: an achievable goal?.	Background: Although currently limited, the requirement for colorectal trainees to attain skills in robotic surgery is likely to increase due to further utilization of robotic platforms globally. The aim of the study is to describe the training programme utilized and assess outcomes of fellowship training in robotic colorectal surgery. Methods: A structured robotic training programme was generate…	Yes
24	Nasir, I., Mureb, A., Aliozo, C. C., Abunada, M. H., & Parvaiz, A. (2021). State of the art in robotic rectal surgery: marginal gains worth the pain?. Updates in surgery, 73(3), 1073–1079. https://doi.org/10.1007/s13304-020-00965-6	State of the art in robotic rectal surgery: marginal gains worth the pain?.	After their first introduction in the 1990s to overcome the limitations of conventional laparoscopic surgery, especially in confined spaces such as the pelvis, telemanipulators (i.e., master-slave manipulators) have gained popularity and acceptance among gastrointestinal surgeons. These complex, interventional surgical devices use multiple technologies, such as 3-D advanced imaging, tremor reduct…	No
25	Panteleimonitis, S., Miskovic, D., Bissett-Amess, R., Figueiredo, N., Turina, M., Spinoglio, G., Heald, R. J., Parvaiz, A., & EARCS Collaborative (2021). Short-term clinical outcomes of a European training programme for robotic colorectal surgery. Surgical endoscopy, 35(12), 6796–6806. https://doi.org/10.1007/s00464-020-08184-1	Short-term clinical outcomes of a European training programme for robotic colorectal surgery.	Background: Despite there being a considerable amount of published studies on robotic colorectal surgery (RCS) over the last few years, there is a lack of evidence regarding RCS training pathways. This study examines the short-term clinical outcomes of an international RCS training programme (the European Academy of Robotic Colorectal Surgery-EARCS). Methods: Consecutive cases from 26 European co…	Yes
26	AlJamal, Y. N., Baloul, M. S., Mathis, K. L., Dozois, E. J., & Kelley, S. R. (2021). Evaluating Non-operative Robotic Skills in Colorectal Surgical Training. The Journal of surgical research, 260, 391–398. https://doi.org/10.1016/j.jss.2020.11.007	Evaluating Non-operative Robotic Skills in Colorectal Surgical Training.	Background: Robotic-assisted surgery has become a common platform for performing colorectal procedures. Educators must determine how best to teach and train residents to use the technology safely. There is a paucity of literature on how non-operative skills are being taught and integrated into colorectal training. Herein we describe the implementation and assessment of a pilot simulation-based Ro…	Yes
27	Thomas, A., Altaf, K., Sochorova, D., Gur, U., Parvaiz, A., & Ahmed, S. (2021). Effective implementation and adaptation of structured robotic colorectal programme in a busy tertiary unit. Journal of robotic surgery, 15(5), 731–739. https://doi.org/10.1007/s11701-020-01169-1	Effective implementation and adaptation of structured robotic colorectal programme in a busy tertiary unit.	Background: Safety and feasibility of robotic colorectal surgery has been reported as increasing over the last decade. However safe implementation and adaptation of such a programme with comparable morbidities and acceptable oncological outcomes remains a challenge in a busy tertiary unit. We present our experience of implementation and adaptation of a structured robotic colorectal programme in a…	No
28	Nasseri, Y., Stettler, I., Shen, W., Zhu, R., Alizadeh, A., Lee, A., Cohen, J., & Barnajian, M. (2021). Learning curve in robotic colorectal surgery. Journal of robotic surgery, 15(3), 489–495. https://doi.org/10.1007/s11701-020-01131-1	Learning curve in robotic colorectal surgery	With the rapid adoption of robotics in colorectal surgery, there has been growing interest in the pace at which surgeons gain competency, as it may aid in self-assessment or credentialing. Therefore, we sought to evaluate the learning curve of an expert laparoscopic colorectal surgeon who performed a variety of colorectal procedures robotically. This is a retrospective review of a prospective dat…	Yes
29	Olthof, P. B., Giesen, L. J. X., Vijfvinkel, T. S., Roos, D., & Dekker, J. W. T. (2021). Transition from laparoscopic to robotic rectal resection: outcomes and learning curve of the initial 100 cases. Surgical endoscopy, 35(6), 2921–2927. https://doi.org/10.1007/s00464-020-07731-0	Transition from laparoscopic to robotic rectal resection: outcomes and learning curve of the initial 100 cases.	Background: Following several landmark trials, laparoscopic rectal resection has reached standard clinical practice. Current literature is undecided on the advantages of robotic rectal resection and little is known on its learning curve. This study aimed to compare the outcomes of the first 100 robotic rectal resections to the laparoscopic approach in a teaching hospital experienced in laparoscop…	Yes
30	Petropoulou, T., & Amin, S. (2021). Robotic rectal cancer surgery with single side-docking technique: experience of a tertiary care university hospital. Journal of robotic surgery, 15(1), 135–142. https://doi.org/10.1007/s11701-020-01087-2	Robotic rectal cancer surgery with single side-docking technique: experience of a tertiary care university hospital.	Robotics in colorectal surgery has been in the market for 17 years now, and continuously gaining popularity; three-dimensional steady views, great range of motion, tremor filtration, augmented dexterity, and articulated instruments, help surgeons to overcome some of the difficulties of laparoscopy and enables them to reach very low into the pelvis. The objective of our study is to present our exp…	No
31	Darwich, I., Stephan, D., Klöckner-Lang, M., Scheidt, M., Friedberg, R., & Willeke, F. (2020). A roadmap for robotic-assisted sigmoid resection in diverticular disease using a Senhance™ Surgical Robotic System: results and technical aspects. Journal of robotic surgery, 14(2), 297–304. https://doi.org/10.1007/s11701-019-00980-9	A roadmap for robotic-assisted sigmoid resection in diverticular disease using a Senhance TM Surgical Robotic System: results and technical aspects.	Since the turn of the century, robotic-assisted colorectal surgery has been synonymous with the da Vinci® robotic surgical system. We report in this study our first results in robotic-assisted sigmoid resection for diverticular disease using the Senhance™ Surgical Robotic System, while introducing a standardized roadmap for engaging the robotic arms. 12 patients underwent a sigmoid resection usin…	No
32	Mangano, A., Bustos, R., Fernandes, E., Masrur, M., Valle, V., Aguiluz, G., & Giulianotti, P. C. (2020). Surgical technique in robotic right colonic resection. How we do it: operative steps and surgical video. Minerva chirurgica, 75(1), 43–50. https://doi.org/10.23736/S0026-4733.18.07815-X	Surgical technique in robotic right colonic resection. How we do it: operative steps and surgical video.	Minimally invasive surgery (MIS) has produced an important improvement in terms of peri-operative outcomes. Laparoscopic colorectal surgery presents comparable outcomes vs. open approach from an oncological standpoint. However, there are some technical challenges/hurdles that laparoscopy may have. Worldwide there are still too many colonic/rectal operations carried out by the open approach. The r…	No
33	Tou, S., Gómez Ruiz, M., Gallagher, A. G., Matzel, K. E., & ESCP ASPIRE collaborative (2020). European expert consensus on a structured approach to training robotic-assisted low anterior resection using performance metrics. Colorectal disease : the official journal of the Association of Coloproctology of Great Britain and Ireland, 22(12), 2232–2242. https://doi.org/10.1111/codi.15269	European expert consensus on a structured approach to training robotic-assisted low anterior resection using performance metrics	Aim: The aim was to develop and operationally define 'performance metrics' that characterize a reference approach to robotic-assisted low anterior resection (RA-LAR) and to obtain face and content validity through a consensus meeting. Method: Three senior colorectal surgeons with robotic experience and a senior behavioural scientist formed the Metrics Group. We used published guidelines, training…	Yes
34	Eardley, N. J., Matzel, K. E., Gómez Ruiz, M., Khan, J. S., Riley, S. A., Donnelly, M. T., & Tou, S. (2020). European Society of Coloproctology Colorectal Robotic Surgery Training for the Trainers Course - the first pilot experience. Colorectal disease : the official journal of the Association of Coloproctology of Great Britain and Ireland, 22(11), 1741–1748. https://doi.org/10.1111/codi.15265	European Society of Coloproctology Colorectal Robotic Surgery Training for the Trainers Course - the first pilot experience.	Aim: Currently, there is no established colorectal specific robotic surgery Train the Trainer (TTT) course. The aim was to develop and evaluate such a course which can then be further developed to be incorporated within the planned European Society of Coloproctology (ESCP)/European School of Coloproctology (ESC) robotic colorectal surgery training curriculum. Method: After identifying the need fo…	No
35	Fleming, C. A., Westby, D., Ullah, M. F., Mohan, H. M., Sehgal, R., Bolger, J. C., O'Leary, D. P., McNamara, E., Korpanty, G., El Bassiouni, M., Condon, E., Coffey, J. C., & Peirce, C. (2020). A review of clinical and oncological outcomes following the introduction of the first robotic colorectal surgery programme to a university teaching hospital in Ireland using a dual console training platform…	A review of clinical and oncological outcomes following the introduction of the first robotic colorectal surgery programme to a university teaching hospital in Ireland using a dual console training platform.	Robotic-assisted surgery is evolving, with improving clinical and cancer outcomes. The aim of this study was to present the clinical and cancer outcomes of patients undergoing robotic-assisted colorectal surgery (RAS-CR) at University Hospital Limerick (UHL) since its introduction to the 100th case, using the daVinci Xi dual-console surgical system. The RAS-CR programme at UHL commenced in June 2…	Yes
36	Foley, K. E., Izquierdo, K. M., von Muchow, M. G., Bastawrous, A. L., Cleary, R. K., & Soliman, M. K. (2020). Colon and Rectal Surgery Robotic Training Programs: An Evaluation of Gender Disparities. Diseases of the colon and rectum, 63(7), 974–979. https://doi.org/10.1097/DCR.0000000000001625	Colon and Rectal Surgery Robotic Training Programs: An Evaluation of Gender Disparities	Background: Female surgeons are subjected to implicit bias throughout their careers. The evaluation of gender bias in training is warranted with increasing numbers of female trainees in colon and rectal surgery. Objective: This study aimed to evaluate gender bias in colon and rectal surgery training program operative experience. Design: This is a retrospective cohort study. Setting: The Associati…	Yes
37	Hill, A., & McCormick, J. (2020). In experienced hands, does the robotic platform impact operative efficiency? Comparison of the da Vinci Si versus Xi robot in colorectal surgery. Journal of robotic surgery, 14(5), 789–792. https://doi.org/10.1007/s11701-020-01055-w	In experienced hands, does the robotic platform impact operative efficiency? Comparison of the da Vinci Si versus Xi robot in colorectal surgery.	Robotic surgical platforms have aimed to assist surgeons in meeting the challenges accompanying minimally invasive colon and rectal surgical procedures. Since early adoption over decade ago, there has been an evolution of the robotic platforms aimed at improved usability. We hypothesize, when compared to da Vinci Si, the Xi will allow for greater efficiency and result in shorter operative times. …	No
38	El-Hamamsy, D., Walton, T. J., Griffiths, T. R. L., Anderson, E. S., & Tincello, D. G. (2020). Surgeon-Team Separation in Robotic Theaters: A Qualitative Observational and Interview Study. Female pelvic medicine & reconstructive surgery, 26(2), 86–91. https://doi.org/10.1097/SPV.0000000000000829	Surgeon-Team Separation in Robotic Theaters: A Qualitative Observational and Interview Study.	Background: The rapid uptake of robotic surgery has largely been driven by the improved technical aspects of minimally invasive surgery including improved ergonomics, wristed instruments, and 3-dimensional vision. However, little attention has been given to the effect of physical separation of the surgeon from the rest of the operating team. Purpose: The aim of this study was to examine in depth …	No
39	Marks, J. H., Salem, J. F., Anderson, B. K., Josse, J. M., & Schoonyoung, H. P. (2020). Single-port robotic left colectomy: first clinical experience using the SP robot (rSILS). Techniques in coloproctology, 24(1), 57–63. https://doi.org/10.1007/s10151-019-02129-0	Single-port robotic left colectomy: first clinical experience using the SP robot (rSILS).	Background: The single-port daVinci robot is a new platform designed to facilitate single-incision surgeries. The objective of this study was to describe the first clinical experience in colorectal surgery using a novel single-port robotic system and report its feasibility and safety. Methods: After Institutional Review Board approval was obtained and the study was registered with ClinicalTrials.…	No
40	Randell, R., Honey, S., Alvarado, N., Greenhalgh, J., Hindmarsh, J., Pearman, A., Jayne, D., Gardner, P., Gill, A., Kotze, A., & Dowding, D. (2019). Factors supporting and constraining the implementation of robot-assisted surgery: a realist interview study. BMJ open, 9(6), e028635. https://doi.org/10.1136/bmjopen-2018-028635	Factors supporting and constraining the implementation of robot-assisted surgery: a realist interview study.	Objective: To capture stakeholders' theories concerning how and in what contexts robot-assisted surgery becomes integrated into routine practice. Design: A literature review provided tentative theories that were revised through a realist interview study. Literature-based theories were presented to the interviewees, who were asked to describe to what extent and in what ways those theories reflecte…	Yes
41	Tapper, A., Leale, D., Megahan, G., Nacker, K., Killinger, K., & Hafron, J. (2019). Robotic Instrument Failure-A Critical Analysis of Cause and Quality Improvement Strategies. Urology, 131, 125–129. https://doi.org/10.1016/j.urology.2019.02.052	Robotic Instrument Failure-A Critical Analysis of Cause and Quality Improvement Strategies.	Objective: To introduce a quality improvement initiative tracking robotic instrument failures on a per case basis. It is imperative to understand rates of failure, financial implications of failures, and identify factors suggesting common mechanisms of failure. Materials and methods: Starting in January 1, 2014 a quality reporting system for failed robotic equipment began. Staff was instructed to…	No
42	Gachabayov, M., You, K., Angelos, G. A., Bendl, R., Anderson, C., Essani, R., Zakhaleva, J., Amrani, S., Barnajian, M., Karas, J., & Bergamaschi, R. (2019). Evaluation of the Educational Environment of a Cadaver Course in Robotic Colorectal Surgery: A Cross-sectional Study. Surgical technology international, 34, 199–207.	Evaluation of the Educational Environment of a Cadaver Course in Robotic Colorectal Surgery: A Cross-sectional Study.	Background: The educational environment is a crucial metric of medical education that affects the course participants' motivation, achievement, happiness and success. The aim of this study was to evaluate the educational environment of a cadaver course in robotic colorectal surgery by comparing the perceptions of the participating residents to those of the participating surgeons. Methods: This wa…	Yes
43	Gómez Ruiz, M., Alfieri, S., Becker, T., Bergmann, M., Boggi, U., Collins, J., Figueiredo, N., Gögenur, I., Matzel, K., Miskovic, D., Parvaiz, A., Pratschke, J., Rivera Castellano, J., Qureshi, T., Svendsen, L. B., Tekkis, P., & Vaz, C. (2019). Expert consensus on a train-the-trainer curriculum for robotic colorectal surgery. Colorectal disease : the official journal of the Association of Colopro…	Expert consensus on a train-the-trainer curriculum for robotic colorectal surgery.	Aim: Robotic techniques are being increasingly used in colorectal surgery. There is, however, a lack of training opportunities and structured training programmes. Robotic surgery has specific problems and challenges for trainers and trainees. Ergonomics, specific skills and user-machine interfaces are different from those in traditional laparoscopic surgery. The aim of this study was to establish…	Yes
44	Gomez Ruiz, M., Tou, S., & Matzel, K. E. (2019). Setting a benchmark in surgical training - robotic training under the European School of Coloproctology, ESCP. Colorectal disease : the official journal of the Association of Coloproctology of Great Britain and Ireland, 21(4), 489–490. https://doi.org/10.1111/codi.14592	Setting a benchmark in surgical training - robotic training under the European School of Coloproctology, ESCP.	Conference	Yes
45	Celentano, V., Pellino, G., & Coleman, M. G. (2019). Lack of online video educational resources for open colorectal surgery training. ANZ journal of surgery, 89(3), 180–183. https://doi.org/10.1111/ans.15077	Lack of online video educational resources for open colorectal surgery training.	Background: Video recordings of open surgical procedures could provide a method for enhancing surgical education, analysing operative performance and presenting cases to a wider audience of surgeons. The aim of this pilot study was to systematically search the World Wide Web to determine the availability of open surgery videos and to evaluate their potential training value in terms of the educati…	No
46	Martin, R., Hsu, J., Soliman, M. K., Bastawrous, A. L., & Cleary, R. K. (2019). Incorporating a Detailed Case Log System to Standardize Robotic Colon and Rectal Surgery Resident Training and Performance Evaluation. Journal of surgical education, 76(4), 1022–1029. https://doi.org/10.1016/j.jsurg.2018.12.011	Incorporating a Detailed Case Log System to Standardize Robotic Colon and Rectal Surgery Resident Training and Performance Evaluation.	Objective: This study was designed to evaluate a novel case log used as part of a standardized robotic colon and rectal surgery resident training program. Design: This observational study describes a detailed procedure log developed to standardize training of residents in robotic colorectal surgery. The procedure log tracks resident total case numbers and execution of specific steps of eleven col…	YES
47	Aradaib, M., Neary, P., Hafeez, A., Kalbassi, R., Parvaiz, A., & O'Riordain, D. (2019). Safe adoption of robotic colorectal surgery using structured training: early Irish experience. Journal of robotic surgery, 13(5), 657–662. https://doi.org/10.1007/s11701-018-00911-0	Safe adoption of robotic colorectal surgery using structured training: early Irish experience.	Robotic surgery enhances the precision of minimally invasive surgery through improved three-dimensional views and articulated instruments. There has been increasing interest in adopting this technology to colorectal surgery and this has recently been introduced to the Irish health system. This paper gives an account of our early institutional experience with adoption of robotic colorectal surgery…	Yes
48	Miskovic, D., Ahmed, J., Bissett-Amess, R., Gómez Ruiz, M., Luca, F., Jayne, D., Figueiredo, N., Heald, R. J., Spinoglio, G., Parvaiz, A., & European Academy for Robotic Colorectal Surgery (EARCS) (2019). European consensus on the standardization of robotic total mesorectal excision for rectal cancer. Colorectal disease : the official journal of the Association of Coloproctology of Great Britain …	European consensus on the standardization of robotic total mesorectal excision for rectal cancer.	Aim: Surgery for rectal cancer is challenging for both technical and anatomical reasons. The European Academy of Robotic Colorectal Surgery (EARCS) provides a competency-based training programme through a standardized approach. However, there is no consensus on technical standards for robotic surgery when used during surgery for rectal cancer. The aim of this consensus study was to establish oper…	Yes
49	Formisano, G., Esposito, S., Coratti, F., Giuliani, G., Salaj, A., & Bianchi, P. P. (2019). Structured training program in colorectal surgery: the robotic surgeon as a new paradigm. Minerva chirurgica, 74(2), 170–175. https://doi.org/10.23736/S0026-4733.18.07951-8	Structured training program in colorectal surgery: the robotic surgeon as a new paradigm	Background: One major issue in general surgery is how to provide novice surgeons with a structured training program (STP). The aim of our study was to assess the efficacy of a STP in robotic colorectal surgery for young surgeons without prior experience in both open and laparoscopic colorectal surgery, who were autonomous in basic minimally-invasive surgical procedures. Right colectomy with intra…	Yes
50	Saraidaridis, J. T., Read, T. E., Marcello, P. W., Schoetz, D. J., Rusin, L. C., Kleiman, D. A., Melnitchouk, N., Roberts, P. L., & Breen, E. M. (2019). What do Young Colorectal Surgeons Value From Their CRS Residency Training?. Journal of surgical education, 76(3), 720–726. https://doi.org/10.1016/j.jsurg.2018.09.013	What do Young Colorectal Surgeons Value From Their CRS Residency Training?.	Objective: Colorectal surgery (CRS) training has seen many changes over the years. This study sought to identify aspects of CRS residency curriculum that were most valued by recent graduates and what changes could be made to improve training. Design: Semistructured interviews were performed with board-certified colorectal surgeons 2 to 7years removed from their CRS residency. Interview responses …	Yes
51	Esen, E., Aytac, E., Ozben, V., Bas, M., Bilgin, I. A., Aghayeva, A., Baca, B., Hamzaoglu, I., & Karahasanoglu, T. (2019). Adoption of robotic technology in Turkey: A nationwide analysis on caseload and platform used. The international journal of medical robotics + computer assisted surgery : MRCAS, 15(1), e1962. https://doi.org/10.1002/rcs.1962	Adoption of robotic technology in Turkey: A nationwide analysis on caseload and platform used.	Background: Limited data exist regarding adoption of evolving robotic technology in surgery. This study evaluated trends and the current condition of robotic platforms in surgical specialties and general surgical subspecialties. Methods: Between January 2013 and December 2017, all robotic operations performed in Turkey were included. Results: In the study period, 13 760 robotic operations were pe…	No
52	Akram, W. M., Al-Natour, R. H., Albright, J., Wu, J., Ferraro, J., Shanker, B. A., McClure, A. M., & Cleary, R. K. (2018). A propensity score-matched comparison of intracorporeal and extracorporeal techniques for robotic-assisted right colectomy in an Enhanced Recovery Pathway. American journal of surgery, 216(6), 1095–1100. https://doi.org/10.1016/j.amjsurg.2018.06.010	A propensity score-matched comparison of intracorporeal and extracorporeal techniques for robotic-assisted right colectomy in an Enhanced Recovery Pathway.	Introduction: There may be short-term outcomes advantages for the intracorporeal approach to minimally invasive right colectomy. Methods: This is a retrospective propensity score-matched comparison of intracorporeal and extracorporeal techniques for robotic-assisted right colectomy in an Enhanced Recovery colorectal surgery service. Results: 55 intracorporeal and 55 extracorporeal cases were comp…	No
53	Batista Rodríguez, G., Balla, A., Corradetti, S., Martinez, C., Hernández, P., Bollo, J., & Targarona, E. M. (2018). What have we learned in minimally invasive colorectal surgery from NSQIP and NIS large databases? A systematic review. International journal of colorectal disease, 33(6), 663–681. https://doi.org/10.1007/s00384-018-3036-4	What have we learned in minimally invasive colorectal surgery from NSQIP and NIS large databases? A systematic review.	Background: "Big data" refers to large amount of dataset. Those large databases are useful in many areas, including healthcare. The American College of Surgeons National Surgical Quality Improvement Program (ACS-NSQIP) and the National Inpatient Sample (NIS) are big databases that were developed in the USA in order to record surgical outcomes. The aim of the present systematic review is to evalua…	No
54	Melich, G., Pai, A., Shoela, R., Kochar, K., Patel, S., Park, J., Prasad, L., & Marecik, S. (2018). Rectal Dissection Simulator for da Vinci Surgery: Details of Simulator Manufacturing With Evidence of Construct, Face, and Content Validity. Diseases of the colon and rectum, 61(4), 514–519. https://doi.org/10.1097/DCR.0000000000001044	Rectal Dissection Simulator for da Vinci Surgery: Details of Simulator Manufacturing With Evidence of Construct, Face, and Content Validity.	Background: Apprenticeship in training new surgical skills is problematic, because it involves human subjects. To date there are limited inanimate trainers for rectal surgery. Objective: The purpose of this article is to present manufacturing details accompanied by evidence of construct, face, and content validity for a robotic rectal dissection simulation. Design: Residents versus experts were r…	Yes
55	Gaitanidis, A., Simopoulos, C., & Pitiakoudis, M. (2018). What to consider when designing a laparoscopic colorectal training curriculum: a review of the literature. Techniques in coloproctology, 22(3), 151–160. https://doi.org/10.1007/s10151-018-1760-y	What to consider when designing a laparoscopic colorectal training curriculum: a review of the literature.	Multiple studies have demonstrated the benefits of laparoscopic colorectal surgery (LCS), but in several countries it has still not been widely adopted. LCS training is associated with several challenges, such as patient safety concerns and a steep learning curve. Current evidence may facilitate designing of efficient training curricula to overcome these challenges. Basic training with virtual re…	No
56	Disbrow, D. E., Pannell, S. M., Shanker, B. A., Albright, J., Wu, J., Bastawrous, A., Soliman, M., Ferraro, J., & Cleary, R. K. (2018). The Effect of Formal Robotic Residency Training on the Adoption of Minimally Invasive Surgery by Young Colorectal Surgeons. Journal of surgical education, 75(3), 767–778. https://doi.org/10.1016/j.jsurg.2017.09.006	The Effect of Formal Robotic Residency Training on the Adoption of Minimally Invasive Surgery by Young Colorectal Surgeons	Objective: The minimally invasive approach to colorectal surgery is still underused. Only 50% to 60% of colectomies and 10% to 20% of rectal resections for cancer are performed laparoscopically. The increasing adoption of the robotic platform for colorectal surgery warrants re-evaluation of minimally invasive surgery (MIS) training techniques. Although considering lessons learned from past laparo…	Yes
57	White, E. J., McMahon, M., Walsh, M. T., Coffey, J. C., & O Sullivan, L. (2018). Toward a Model of Human Information Processing for Decision-Making and Skill Acquisition in Laparoscopic Colorectal Surgery. Journal of surgical education, 75(3), 749–757. https://doi.org/10.1016/j.jsurg.2017.09.010	Toward a Model of Human Information Processing for Decision-Making and Skill Acquisition in Laparoscopic Colorectal Surgery	Objective: To create a human information-processing model for laparoscopic surgery based on already established literature and primary research to enhance laparoscopic surgical education in this context. Design: We reviewed the literature for information-processing models most relevant to laparoscopic surgery. Our review highlighted the necessity for a model that accounts for dynamic environments…	No
58	Sian, T. S., Tierney, G. M., Park, H., Lund, J. N., Speake, W. J., Hurst, N. G., Al Chalabi, H., Smith, K. J., & Tou, S. (2018). Robotic colorectal surgery: previous laparoscopic colorectal experience is not essential. Journal of robotic surgery, 12(2), 271–275. https://doi.org/10.1007/s11701-017-0728-7	Robotic colorectal surgery: previous laparoscopic colorectal experience is not essential.	A background in minimally invasive colorectal surgery (MICS) has been thought to be essential prior to robotic-assisted colorectal surgery (RACS). Our aim was to determine whether MICS is essential prior to starting RACS training based on results from our initial experience with RACS. Two surgeons from our centre received robotic training through the European Academy of Robotic Colorectal Surgery…	Yes
59	Raimondi, P., Marchegiani, F., Cieri, M., Cichella, A., Cotellese, R., & Innocenti, P. (2018). Is right colectomy a complete learning procedure for a robotic surgical program?. Journal of robotic surgery, 12(1), 147–155. https://doi.org/10.1007/s11701-017-0711-3	Is right colectomy a complete learning procedure for a robotic surgical program?.	This study analyses the utility of right colectomy as a learning procedure at the beginning of a robotic surgical program. The hypothesis is that right colectomy contains all the technical steps necessary to acquire basic abilities in robotics surgery. The first 23 consecutive robotic right colectomy performed at the beginning of a robotic program were analysed. All surgical times were recorded i…	Yes
60	Bolger, J. C., Broe, M. P., Zarog, M. A., Looney, A., McKevitt, K., Walsh, D., Giri, S., Peirce, C., & Coffey, J. C. (2017). Initial experience with a dual-console robotic-assisted platform for training in colorectal surgery. Techniques in coloproctology, 21(9), 721–727. https://doi.org/10.1007/s10151-017-1687-8	Initial experience with a dual-console robotic-assisted platform for training in colorectal surgery.	Background: Minimally invasive surgery is associated with several patient-related benefits, including reduced length of hospital stay and reduced blood loss. Robotic-assisted surgery offers many advantages when compared with standard laparoscopic procedures, including a stable three-dimensional binocular camera platform, motion smoothing and motion scaling, improved dexterity and ergonomics. Ther…	Yes
61	Celentano, V., Browning, M., Hitchins, C., Giglio, M. C., & Coleman, M. G. (2017). Training value of laparoscopic colorectal videos on the World Wide Web: a pilot study on the educational quality of laparoscopic right hemicolectomy videos. Surgical endoscopy, 31(11), 4496–4504. https://doi.org/10.1007/s00464-017-5504-2	Training value of laparoscopic colorectal videos on the World Wide Web: a pilot study on the educational quality of laparoscopic right hemicolectomy videos.	ntroduction: Instructive laparoscopy videos with appropriate exposition could be ideal for initial training in laparoscopic surgery, but unfortunately there are no guidelines for annotating these videos or agreed methods to measure the educational content and the safety of the procedure presented. Aim of this study is to systematically search the World Wide Web to determine the availability of la…	No
62	de'Angelis, N., Lizzi, V., Azoulay, D., & Brunetti, F. (2016). Robotic Versus Laparoscopic Right Colectomy for Colon Cancer: Analysis of the Initial Simultaneous Learning Curve of a Surgical Fellow. Journal of laparoendoscopic & advanced surgical techniques. Part A, 26(11), 882–892. https://doi.org/10.1089/lap.2016.0321	Robotic Versus Laparoscopic Right Colectomy for Colon Cancer: Analysis of the Initial Simultaneous Learning Curve of a Surgical Fellow.	Background: Robotic surgery was introduced to overcome laparoscopic drawbacks. This study aimed to compare the learning curve of robotic-assisted right colectomy (RRC) versus laparoscopic-assisted right colectomy (LRC) for colon cancer with respect to operative times and perioperative outcomes. In addition, the health-related costs associated with both procedures were analyzed and compared. Metho…	No
63	Formisano, G., Misitano, P., Giuliani, G., Calamati, G., Salvischiani, L., & Bianchi, P. P. (2016). Laparoscopic versus robotic right colectomy: technique and outcomes. Updates in surgery, 68(1), 63–69. https://doi.org/10.1007/s13304-016-0353-4	Laparoscopic versus robotic right colectomy: technique and outcomes.	Minimally invasive surgery has gained worldwide acceptance in the treatment of colonic cancer in the last decades, thanks to its well-known advantages in short-term outcomes. Nevertheless, the penetrance of minimally invasive colorectal surgery still remains low. Few studies and metanalysis, to date, have analyzed the results of robotic versus laparoscopic colorectal surgery, often with conflicti…	No
64	Pascual, M., Salvans, S., & Pera, M. (2016). Laparoscopic colorectal surgery: Current status and implementation of the latest technological innovations. World journal of gastroenterology, 22(2), 704–717. https://doi.org/10.3748/wjg.v22.i2.704	Laparoscopic colorectal surgery: Current status and implementation of the latest technological innovations.	The introduction of laparoscopy is an example of surgical innovation with a rapid implementation in many areas of surgery. A large number of controlled studies and meta-analyses have shown that laparoscopic colorectal surgery is associated with the same benefits than other minimally invasive procedures, including lesser pain, earlier recovery of bowel transit and shorter hospital stay. On the oth…	No
65	Petz, W., Spinoglio, G., Choi, G. S., Parvaiz, A., Santiago, C., Marecik, S., Giulianotti, P. C., & Bianchi, P. P. (2016). Structured training and competence assessment in colorectal robotic surgery. Results of a consensus experts round table. The international journal of medical robotics + computer assisted surgery : MRCAS, 12(4), 634–641. https://doi.org/10.1002/rcs.1731	Structured training and competence assessment in colorectal robotic surgery. Results of a consensus experts round table.	Background: A structured training is a key element for the learning of techniques with a high level of complexity, such as robotic colorectal surgery. Methods: This study reports the results of an expert consensus round table held during the 6th Clinical Robotic Surgery Association (CRSA) congress, focusing on recommendations in robotic colorectal surgery. Results: Three sequential steps are prop…	Yes
66	Broholm, M., & Rosenberg, J. (2015). Surgical Residents are Excluded From Robot-assisted Surgery. Surgical laparoscopy, endoscopy & percutaneous techniques, 25(5), 449–450. https://doi.org/10.1097/SLE.0000000000000190	Surgical Residents are Excluded From Robot-assisted Surgery.	Purpose: Implementation of a robotic system may influence surgical training. The aim was to report the charge of the operating surgeon and the bedside assistant at robot-assisted procedures in urology, gynecology, and colorectal surgery. Materials and methods: A review of hospital charts from surgical procedures during a 1-year period from October 2013 to October 2014. All robot-assisted urologic…	Yes
67	Kim, N. K., Kim, Y. W., & Cho, M. S. (2015). Total mesorectal excision for rectal cancer with emphasis on pelvic autonomic nerve preservation: Expert technical tips for robotic surgery. Surgical oncology, 24(3), 172–180. https://doi.org/10.1016/j.suronc.2015.06.012	Total mesorectal excision for rectal cancer with emphasis on pelvic autonomic nerve preservation: Expert technical tips for robotic surgery.	he primary goal of surgical intervention for rectal cancer is to achieve an oncologic cure while preserving function. Since the introduction of total mesorectal excision (TME), the oncologic outcome has improved greatly in terms of local recurrence and cancer-specific survival. However, there are still concerns regarding functional outcomes such as sexual and urinary dysfunction, even among exper…	No
68	Tou, S., Bergamaschi, R., Heald, R. J., & Parvaiz, A. (2015). Structured training in robotic colorectal surgery. Colorectal disease : the official journal of the Association of Coloproctology of Great Britain and Ireland, 17(3), 185. https://doi.org/10.1111/codi.12898	Structured training in robotic colorectal surgery.		No
69	Bell, S., Carne, P., Chin, M., & Farmer, C. (2015). Establishing a robotic colorectal surgery programme. ANZ journal of surgery, 85(4), 214–216. https://doi.org/10.1111/ans.12817	Establishing a robotic colorectal surgery programme.	Background: This paper aimed to describe the training available and the process taken to establish a robotic colorectal surgery programme in a large Australian academic private hospital. Through this we hope to guide other surgeons and hospitals planning to introduce this technology in circumstances where such guidelines do not exist. Methods: The available training and credentialing pathways are…	Yes
70	Halabi, W. J., Kang, C. Y., Jafari, M. D., Nguyen, V. Q., Carmichael, J. C., Mills, S., Stamos, M. J., & Pigazzi, A. (2013). Robotic-assisted colorectal surgery in the United States: a nationwide analysis of trends and outcomes. World journal of surgery, 37(12), 2782–2790. https://doi.org/10.1007/s00268-013-2024-7	Robotic-assisted colorectal surgery in the United States: a nationwide analysis of trends and outcomes.	Background: While robotic-assisted colorectal surgery (RACS) is becoming increasingly popular, data comparing its outcomes to other established techniques remain limited to small case series. Moreover, there are no large studies evaluating the trends of RACS at the national level. Methods: The Nationwide Inpatient Sample 2009-2010 was retrospectively reviewed for robotic-assisted and laparoscopic…	No
71	Ahmed, K., Khan, M. S., Vats, A., Nagpal, K., Priest, O., Patel, V., Vecht, J. A., Ashrafian, H., Yang, G. Z., Athanasiou, T., & Darzi, A. (2009). Current status of robotic assisted pelvic surgery and future developments. International journal of surgery (London, England), 7(5), 431–440. https://doi.org/10.1016/j.ijsu.2009.08.008	Current status of robotic assisted pelvic surgery and future developments.	Aims The aim of this review is to assess the role of robotics in pelvic surgery in terms of outcomes. We have also highlighted the issues related to training and future development of robotic systems. Materials and methods We searched MEDLINE, EMBASE and the Cochrane Databases from 1980 to 2009 for systematic reviews of randomised controlled trials, prospective observational studies, retrospectiv…	No
72	Ng, K. H., Lim, Y. K., Ho, K. S., Ooi, B. S., & Eu, K. W. (2009). Robotic-assisted surgery for low rectal dissection: from better views to better outcome. Singapore medical journal, 50(8), 763–767.	Robotic-assisted surgery for low rectal dissection: from better views to better outcome.	ntroduction: The use of robotics in colorectal surgery is relatively new. The first few cases of colonic surgery using da Vinci Surgical System were reported in 2002. Since then, several centres had reported on their experience, with favourable outcomes. Our department started to embark on robotics in colorectal surgery in December 2007. The aim of our paper was to share our early experience with…	Yes
73	Marecik, S. J., Prasad, L. M., Park, J. J., Pearl, R. K., Evenhouse, R. J., Shah, A., Khan, K., & Abcarian, H. (2008). A lifelike patient simulator for teaching robotic colorectal surgery: how to acquire skills for robotic rectal dissection. Surgical endoscopy, 22(8), 1876–1881. https://doi.org/10.1007/s00464-007-9736-4	A lifelike patient simulator for teaching robotic colorectal surgery: how to acquire skills for robotic rectal dissection.	Background: The use of robotic systems for colorectal resections is well documented, but robotic surgery is not yet established as a substitute for all laparoscopic colorectal procedures. The features of the new-generation robotic system seem to be well suited for proper mesorectal excision, with the identification and preservation of autonomic pelvic nerves. Proper training in the use of robotic…	Yes
74	Sebajang, H., Trudeau, P., Dougall, A., Hegge, S., McKinley, C., & Anvari, M. (2006). The role of telementoring and telerobotic assistance in the provision of laparoscopic colorectal surgery in rural areas. Surgical endoscopy, 20(9), 1389–1393. https://doi.org/10.1007/s00464-005-0260-0	The role of telementoring and telerobotic assistance in the provision of laparoscopic colorectal surgery in rural areas.	Purpose: The aim of this study was to assess whether telementoring and telerobotic assistance would improve the range and quality of laparoscopic colorectal surgery being performed by community surgeons. Methods: We present a series of 18 patients who underwent telementored or telerobotically assisted laparoscopic colorectal surgery in two community hospitals between December 2002 and December 20…	No
75	Collins, D., Machairas, N., Duchalais, E., Landmann, R. G., Merchea, A., Colibaseanu, D. T., Kelley, S. R., Mathis, K. L., Dozois, E. J., & Larson, D. W. (2018). Participation of Colon and Rectal Fellows in Robotic Rectal Cancer Surgery: Effect on Surgical Outcomes. Journal of surgical education, 75(2), 465–470. https://doi.org/10.1016/j.jsurg.2017.07.006	Participation of Colon and Rectal Fellows in Robotic Rectal Cancer Surgery: Effect on Surgical Outcomes	Abstract Objectives: To determine whether involvement of colon and rectal fellows has an effect on short-term surgical and oncological outcomes in robotic rectal cancer surgery. Patients and methods: From a dataset of 263 robotic-assisted rectal cancer operations, 114 case-matched patients over a 5-year period (January 2010-December 2015) were included in the study. Patients who underwent resecti…	Yes
76	Winder, J. S., Juza, R. M., Sasaki, J., Rogers, A. M., Pauli, E. M., Haluck, R. S., Estes, S. J., & Lyn-Sue, J. R. (2016). Implementing a robotics curriculum at an academic general surgery training program: our initial experience. Journal of robotic surgery, 10(3), 209–213. https://doi.org/10.1007/s11701-016-0569-9	Implementing a robotics curriculum at an academic general surgery training program: our initial experience	The robotic surgical platform is being utilized by a growing number of hospitals across the country, including academic medical centers. Training programs are tasked with teaching their residents how to utilize this technology. To this end, we have developed and implemented a robotic surgical curriculum, and share our initial experience here. Our curriculum was implemented for all General Surgica…	Yes
77	Panteleimonitis, S., Popeskou, S., Aradaib, M., Harper, M., Ahmed, J., Ahmad, M., Qureshi, T., Figueiredo, N., & Parvaiz, A. (2018). Implementation of robotic rectal surgery training programme: importance of standardisation and structured training. Langenbeck's archives of surgery, 403(6), 749–760. https://doi.org/10.1007/s00423-018-1690-1	Implementation of robotic rectal surgery training programme: importance of standardisation and structured training	Purpose A structured training programme is essential for the safe adoption of robotic rectal cancer surgery. The aim of this study is to describe the training pathway and short-term surgical outcomes of three surgeons in two centres (UK and Portugal) undertaking single-docking robotic rectal surgery with the da Vinci Xi and integrated table motion (ITM). Methods Prospectively, collected data for …	Yes

## Sheet: Secondary screening 
Article No.	Article citation	Title	Abstract
4	Unruh, K., Stovall, S., Chang, L., Deal, S., Kaplan, J. A., Moonka, R., & Simianu, V. V. (2023). Implementation of a structured robotic colorectal curriculum for general surgery residents. Journal of robotic surgery, 17(5), 2331–2338. https://doi.org/10.1007/s11701-023-01660-5	Implementation of a structured robotic colorectal curriculum for general surgery residents	There is increasing demand for colorectal robotic training for general surgery residents. We implemented a robotic colorectal surgery curriculum expecting that it would increase resident exposure to the robotic platform and would increase the number of graduating general surgery residents obtaining a robotic equivalency certificate. The aim of this study is to describe the components of the curri…
5	Harji, D., Houston, F., Burke, J., Griffiths, B., Tilney, H., Miskovic, D., Evans, C., Khan, J., Soomro, N., & Bach, S. P. (2023). The current status of robotic colorectal surgery training programmes. Journal of robotic surgery, 17(2), 251–263. https://doi.org/10.1007/s11701-022-01421-w	The current status of robotic colorectal surgery training programmes	Robotic-assisted colorectal surgery (RACS) is steadily increasing in popularity with an annual growth in the number of colorectal procedures undertaken robotically. Further upscaling of RACS requires structured and standardised robotic training to safeguard high-quality clinical outcomes. The aims of this systematic review were to assess the structure and assessment metrics of currently establish…
9	Yang, J. H., Goodman, E. D., Dawes, A. J., Gahagan, J. V., Esquivel, M. M., Liebert, C. A., Kin, C., Yeung, S., & Gurland, B. H. (2023). Using AI and computer vision to analyze technical proficiency in robotic surgery. Surgical endoscopy, 37(4), 3010–3017. https://doi.org/10.1007/s00464-022-09781-y	Using AI and computer vision to analyze technical proficiency in robotic surgery	Background: Intraoperative skills assessment is time-consuming and subjective; an efficient and objective computer vision-based approach for feedback is desired. In this work, we aim to design and validate an interpretable automated method to evaluate technical proficiency using colorectal robotic surgery videos with artificial intelligence. Methods: 92 curated clips of peritoneal closure were ch…
10	Saqib, S. U., Raza, M. Z., Evans, C., & Bajwa, A. A. (2023). The robotic learning curve for a newly appointed colorectal surgeon. Journal of robotic surgery, 17(1), 73–78. https://doi.org/10.1007/s11701-022-01400-1	The robotic learning curve for a newly appointed colorectal surgeon	Robotic colorectal surgery allows for better ergonomics, superior retraction, and fine movements in the narrow anatomy of the pelvis. Recent years have seen the uptake of robotic surgery in all pelvic surgeries specifically in low rectal malignancies. However, the learning curve of robotic surgery in this cohort is unclear as established training pathways are not formalized. This study looks at t…
19	Shellito, A. D., Kapadia, S., Kaji, A. H., Tom, C. M., Dauphine, C., & Petrie, B. A. (2022). Current status of robotic surgery in colorectal residency training programs. Surgical endoscopy, 36(1), 307–313. https://doi.org/10.1007/s00464-020-08276-y	Current status of robotic surgery in colorectal residency training programs.	Background: Robotic surgery (RS) has been increasingly incorporated into colorectal surgery (CRS) training. The degree to which RS has been integrated into CRS residency training is not well described. Methods: A web-based survey was sent to all 2019 accredited CRS residency programs within the United States and Canada. Program directors (PDs) were queried on how robotic surgery had been integrat…
21	Flynn, J., Larach, J. T., Kong, J. C. H., Waters, P. S., Warrier, S. K., & Heriot, A. (2021). The learning curve in robotic colorectal surgery compared with laparoscopic colorectal surgery: a systematic review. Colorectal disease : the official journal of the Association of Coloproctology of Great Britain and Ireland, 23(11), 2806–2820. https://doi.org/10.1111/codi.15843	The learning curve in robotic colorectal surgery compared with laparoscopic colorectal surgery: a systematic review	Aim: The learning curve has implications for efficient surgical training. Robotic surgery is perceived to have a shorter learning curve than laparoscopy; however, detailed analysis is lacking. The aim of this work was to analyse studies comparing robotic and laparoscopic colorectal learning curves. Simulation studies comparing novices' learning curves were analysed in order to surmise applicabili…
23	Waters, P. S., Flynn, J., Larach, J. T., Fernando, D., Peacock, O., Foster, J. D., Flood, M., McCormick, J. J., Warrier, S. K., & Heriot, A. G. (2021). Fellowship training in robotic colorectal surgery within the current hospital setting: an achievable goal?. ANZ journal of surgery, 91(11), 2337–2344. https://doi.org/10.1111/ans.16677	Fellowship training in robotic colorectal surgery within the current hospital setting: an achievable goal?.	Background: Although currently limited, the requirement for colorectal trainees to attain skills in robotic surgery is likely to increase due to further utilization of robotic platforms globally. The aim of the study is to describe the training programme utilized and assess outcomes of fellowship training in robotic colorectal surgery. Methods: A structured robotic training programme was generate…
25	Panteleimonitis, S., Miskovic, D., Bissett-Amess, R., Figueiredo, N., Turina, M., Spinoglio, G., Heald, R. J., Parvaiz, A., & EARCS Collaborative (2021). Short-term clinical outcomes of a European training programme for robotic colorectal surgery. Surgical endoscopy, 35(12), 6796–6806. https://doi.org/10.1007/s00464-020-08184-1	Short-term clinical outcomes of a European training programme for robotic colorectal surgery.	Background: Despite there being a considerable amount of published studies on robotic colorectal surgery (RCS) over the last few years, there is a lack of evidence regarding RCS training pathways. This study examines the short-term clinical outcomes of an international RCS training programme (the European Academy of Robotic Colorectal Surgery-EARCS). Methods: Consecutive cases from 26 European co…
26	AlJamal, Y. N., Baloul, M. S., Mathis, K. L., Dozois, E. J., & Kelley, S. R. (2021). Evaluating Non-operative Robotic Skills in Colorectal Surgical Training. The Journal of surgical research, 260, 391–398. https://doi.org/10.1016/j.jss.2020.11.007	Evaluating Non-operative Robotic Skills in Colorectal Surgical Training.	Background: Robotic-assisted surgery has become a common platform for performing colorectal procedures. Educators must determine how best to teach and train residents to use the technology safely. There is a paucity of literature on how non-operative skills are being taught and integrated into colorectal training. Herein we describe the implementation and assessment of a pilot simulation-based Ro…
28	Nasseri, Y., Stettler, I., Shen, W., Zhu, R., Alizadeh, A., Lee, A., Cohen, J., & Barnajian, M. (2021). Learning curve in robotic colorectal surgery. Journal of robotic surgery, 15(3), 489–495. https://doi.org/10.1007/s11701-020-01131-1	Learning curve in robotic colorectal surgery	With the rapid adoption of robotics in colorectal surgery, there has been growing interest in the pace at which surgeons gain competency, as it may aid in self-assessment or credentialing. Therefore, we sought to evaluate the learning curve of an expert laparoscopic colorectal surgeon who performed a variety of colorectal procedures robotically. This is a retrospective review of a prospective dat…
29	Olthof, P. B., Giesen, L. J. X., Vijfvinkel, T. S., Roos, D., & Dekker, J. W. T. (2021). Transition from laparoscopic to robotic rectal resection: outcomes and learning curve of the initial 100 cases. Surgical endoscopy, 35(6), 2921–2927. https://doi.org/10.1007/s00464-020-07731-0	Transition from laparoscopic to robotic rectal resection: outcomes and learning curve of the initial 100 cases.	Background: Following several landmark trials, laparoscopic rectal resection has reached standard clinical practice. Current literature is undecided on the advantages of robotic rectal resection and little is known on its learning curve. This study aimed to compare the outcomes of the first 100 robotic rectal resections to the laparoscopic approach in a teaching hospital experienced in laparoscop…
33	Tou, S., Gómez Ruiz, M., Gallagher, A. G., Matzel, K. E., & ESCP ASPIRE collaborative (2020). European expert consensus on a structured approach to training robotic-assisted low anterior resection using performance metrics. Colorectal disease : the official journal of the Association of Coloproctology of Great Britain and Ireland, 22(12), 2232–2242. https://doi.org/10.1111/codi.15269	European expert consensus on a structured approach to training robotic-assisted low anterior resection using performance metrics	Aim: The aim was to develop and operationally define 'performance metrics' that characterize a reference approach to robotic-assisted low anterior resection (RA-LAR) and to obtain face and content validity through a consensus meeting. Method: Three senior colorectal surgeons with robotic experience and a senior behavioural scientist formed the Metrics Group. We used published guidelines, training…
35	Fleming, C. A., Westby, D., Ullah, M. F., Mohan, H. M., Sehgal, R., Bolger, J. C., O'Leary, D. P., McNamara, E., Korpanty, G., El Bassiouni, M., Condon, E., Coffey, J. C., & Peirce, C. (2020). A review of clinical and oncological outcomes following the introduction of the first robotic colorectal surgery programme to a university teaching hospital in Ireland using a dual console training platform…	A review of clinical and oncological outcomes following the introduction of the first robotic colorectal surgery programme to a university teaching hospital in Ireland using a dual console training platform.	Robotic-assisted surgery is evolving, with improving clinical and cancer outcomes. The aim of this study was to present the clinical and cancer outcomes of patients undergoing robotic-assisted colorectal surgery (RAS-CR) at University Hospital Limerick (UHL) since its introduction to the 100th case, using the daVinci Xi dual-console surgical system. The RAS-CR programme at UHL commenced in June 2…
36	Foley, K. E., Izquierdo, K. M., von Muchow, M. G., Bastawrous, A. L., Cleary, R. K., & Soliman, M. K. (2020). Colon and Rectal Surgery Robotic Training Programs: An Evaluation of Gender Disparities. Diseases of the colon and rectum, 63(7), 974–979. https://doi.org/10.1097/DCR.0000000000001625	Colon and Rectal Surgery Robotic Training Programs: An Evaluation of Gender Disparities	Background: Female surgeons are subjected to implicit bias throughout their careers. The evaluation of gender bias in training is warranted with increasing numbers of female trainees in colon and rectal surgery. Objective: This study aimed to evaluate gender bias in colon and rectal surgery training program operative experience. Design: This is a retrospective cohort study. Setting: The Associati…
40	Randell, R., Honey, S., Alvarado, N., Greenhalgh, J., Hindmarsh, J., Pearman, A., Jayne, D., Gardner, P., Gill, A., Kotze, A., & Dowding, D. (2019). Factors supporting and constraining the implementation of robot-assisted surgery: a realist interview study. BMJ open, 9(6), e028635. https://doi.org/10.1136/bmjopen-2018-028635	Factors supporting and constraining the implementation of robot-assisted surgery: a realist interview study.	Objective: To capture stakeholders' theories concerning how and in what contexts robot-assisted surgery becomes integrated into routine practice. Design: A literature review provided tentative theories that were revised through a realist interview study. Literature-based theories were presented to the interviewees, who were asked to describe to what extent and in what ways those theories reflecte…
42	Gachabayov, M., You, K., Angelos, G. A., Bendl, R., Anderson, C., Essani, R., Zakhaleva, J., Amrani, S., Barnajian, M., Karas, J., & Bergamaschi, R. (2019). Evaluation of the Educational Environment of a Cadaver Course in Robotic Colorectal Surgery: A Cross-sectional Study. Surgical technology international, 34, 199–207.	Evaluation of the Educational Environment of a Cadaver Course in Robotic Colorectal Surgery: A Cross-sectional Study.	Background: The educational environment is a crucial metric of medical education that affects the course participants' motivation, achievement, happiness and success. The aim of this study was to evaluate the educational environment of a cadaver course in robotic colorectal surgery by comparing the perceptions of the participating residents to those of the participating surgeons. Methods: This wa…
43	Gómez Ruiz, M., Alfieri, S., Becker, T., Bergmann, M., Boggi, U., Collins, J., Figueiredo, N., Gögenur, I., Matzel, K., Miskovic, D., Parvaiz, A., Pratschke, J., Rivera Castellano, J., Qureshi, T., Svendsen, L. B., Tekkis, P., & Vaz, C. (2019). Expert consensus on a train-the-trainer curriculum for robotic colorectal surgery. Colorectal disease : the official journal of the Association of Colopro…	Expert consensus on a train-the-trainer curriculum for robotic colorectal surgery.	Aim: Robotic techniques are being increasingly used in colorectal surgery. There is, however, a lack of training opportunities and structured training programmes. Robotic surgery has specific problems and challenges for trainers and trainees. Ergonomics, specific skills and user-machine interfaces are different from those in traditional laparoscopic surgery. The aim of this study was to establish…
44	Gomez Ruiz, M., Tou, S., & Matzel, K. E. (2019). Setting a benchmark in surgical training - robotic training under the European School of Coloproctology, ESCP. Colorectal disease : the official journal of the Association of Coloproctology of Great Britain and Ireland, 21(4), 489–490. https://doi.org/10.1111/codi.14592	Setting a benchmark in surgical training - robotic training under the European School of Coloproctology, ESCP.
46	Martin, R., Hsu, J., Soliman, M. K., Bastawrous, A. L., & Cleary, R. K. (2019). Incorporating a Detailed Case Log System to Standardize Robotic Colon and Rectal Surgery Resident Training and Performance Evaluation. Journal of surgical education, 76(4), 1022–1029. https://doi.org/10.1016/j.jsurg.2018.12.011	Incorporating a Detailed Case Log System to Standardize Robotic Colon and Rectal Surgery Resident Training and Performance Evaluation.	Objective: This study was designed to evaluate a novel case log used as part of a standardized robotic colon and rectal surgery resident training program. Design: This observational study describes a detailed procedure log developed to standardize training of residents in robotic colorectal surgery. The procedure log tracks resident total case numbers and execution of specific steps of eleven col…
47	Aradaib, M., Neary, P., Hafeez, A., Kalbassi, R., Parvaiz, A., & O'Riordain, D. (2019). Safe adoption of robotic colorectal surgery using structured training: early Irish experience. Journal of robotic surgery, 13(5), 657–662. https://doi.org/10.1007/s11701-018-00911-0	Safe adoption of robotic colorectal surgery using structured training: early Irish experience.	Robotic surgery enhances the precision of minimally invasive surgery through improved three-dimensional views and articulated instruments. There has been increasing interest in adopting this technology to colorectal surgery and this has recently been introduced to the Irish health system. This paper gives an account of our early institutional experience with adoption of robotic colorectal surgery…
48	Miskovic, D., Ahmed, J., Bissett-Amess, R., Gómez Ruiz, M., Luca, F., Jayne, D., Figueiredo, N., Heald, R. J., Spinoglio, G., Parvaiz, A., & European Academy for Robotic Colorectal Surgery (EARCS) (2019). European consensus on the standardization of robotic total mesorectal excision for rectal cancer. Colorectal disease : the official journal of the Association of Coloproctology of Great Britain …	European consensus on the standardization of robotic total mesorectal excision for rectal cancer.	Aim: Surgery for rectal cancer is challenging for both technical and anatomical reasons. The European Academy of Robotic Colorectal Surgery (EARCS) provides a competency-based training programme through a standardized approach. However, there is no consensus on technical standards for robotic surgery when used during surgery for rectal cancer. The aim of this consensus study was to establish oper…
49	Formisano, G., Esposito, S., Coratti, F., Giuliani, G., Salaj, A., & Bianchi, P. P. (2019). Structured training program in colorectal surgery: the robotic surgeon as a new paradigm. Minerva chirurgica, 74(2), 170–175. https://doi.org/10.23736/S0026-4733.18.07951-8	Structured training program in colorectal surgery: the robotic surgeon as a new paradigm	Background: One major issue in general surgery is how to provide novice surgeons with a structured training program (STP). The aim of our study was to assess the efficacy of a STP in robotic colorectal surgery for young surgeons without prior experience in both open and laparoscopic colorectal surgery, who were autonomous in basic minimally-invasive surgical procedures. Right colectomy with intra…
50	Saraidaridis, J. T., Read, T. E., Marcello, P. W., Schoetz, D. J., Rusin, L. C., Kleiman, D. A., Melnitchouk, N., Roberts, P. L., & Breen, E. M. (2019). What do Young Colorectal Surgeons Value From Their CRS Residency Training?. Journal of surgical education, 76(3), 720–726. https://doi.org/10.1016/j.jsurg.2018.09.013	What do Young Colorectal Surgeons Value From Their CRS Residency Training?.	Objective: Colorectal surgery (CRS) training has seen many changes over the years. This study sought to identify aspects of CRS residency curriculum that were most valued by recent graduates and what changes could be made to improve training. Design: Semistructured interviews were performed with board-certified colorectal surgeons 2 to 7years removed from their CRS residency. Interview responses …
54	Melich, G., Pai, A., Shoela, R., Kochar, K., Patel, S., Park, J., Prasad, L., & Marecik, S. (2018). Rectal Dissection Simulator for da Vinci Surgery: Details of Simulator Manufacturing With Evidence of Construct, Face, and Content Validity. Diseases of the colon and rectum, 61(4), 514–519. https://doi.org/10.1097/DCR.0000000000001044	Rectal Dissection Simulator for da Vinci Surgery: Details of Simulator Manufacturing With Evidence of Construct, Face, and Content Validity.	Background: Apprenticeship in training new surgical skills is problematic, because it involves human subjects. To date there are limited inanimate trainers for rectal surgery. Objective: The purpose of this article is to present manufacturing details accompanied by evidence of construct, face, and content validity for a robotic rectal dissection simulation. Design: Residents versus experts were r…
56	Disbrow, D. E., Pannell, S. M., Shanker, B. A., Albright, J., Wu, J., Bastawrous, A., Soliman, M., Ferraro, J., & Cleary, R. K. (2018). The Effect of Formal Robotic Residency Training on the Adoption of Minimally Invasive Surgery by Young Colorectal Surgeons. Journal of surgical education, 75(3), 767–778. https://doi.org/10.1016/j.jsurg.2017.09.006	The Effect of Formal Robotic Residency Training on the Adoption of Minimally Invasive Surgery by Young Colorectal Surgeons	Objective: The minimally invasive approach to colorectal surgery is still underused. Only 50% to 60% of colectomies and 10% to 20% of rectal resections for cancer are performed laparoscopically. The increasing adoption of the robotic platform for colorectal surgery warrants re-evaluation of minimally invasive surgery (MIS) training techniques. Although considering lessons learned from past laparo…
58	Sian, T. S., Tierney, G. M., Park, H., Lund, J. N., Speake, W. J., Hurst, N. G., Al Chalabi, H., Smith, K. J., & Tou, S. (2018). Robotic colorectal surgery: previous laparoscopic colorectal experience is not essential. Journal of robotic surgery, 12(2), 271–275. https://doi.org/10.1007/s11701-017-0728-7	Robotic colorectal surgery: previous laparoscopic colorectal experience is not essential.	A background in minimally invasive colorectal surgery (MICS) has been thought to be essential prior to robotic-assisted colorectal surgery (RACS). Our aim was to determine whether MICS is essential prior to starting RACS training based on results from our initial experience with RACS. Two surgeons from our centre received robotic training through the European Academy of Robotic Colorectal Surgery…
59	Raimondi, P., Marchegiani, F., Cieri, M., Cichella, A., Cotellese, R., & Innocenti, P. (2018). Is right colectomy a complete learning procedure for a robotic surgical program?. Journal of robotic surgery, 12(1), 147–155. https://doi.org/10.1007/s11701-017-0711-3	Is right colectomy a complete learning procedure for a robotic surgical program?.	This study analyses the utility of right colectomy as a learning procedure at the beginning of a robotic surgical program. The hypothesis is that right colectomy contains all the technical steps necessary to acquire basic abilities in robotics surgery. The first 23 consecutive robotic right colectomy performed at the beginning of a robotic program were analysed. All surgical times were recorded i…
60	Bolger, J. C., Broe, M. P., Zarog, M. A., Looney, A., McKevitt, K., Walsh, D., Giri, S., Peirce, C., & Coffey, J. C. (2017). Initial experience with a dual-console robotic-assisted platform for training in colorectal surgery. Techniques in coloproctology, 21(9), 721–727. https://doi.org/10.1007/s10151-017-1687-8	Initial experience with a dual-console robotic-assisted platform for training in colorectal surgery.	Background: Minimally invasive surgery is associated with several patient-related benefits, including reduced length of hospital stay and reduced blood loss. Robotic-assisted surgery offers many advantages when compared with standard laparoscopic procedures, including a stable three-dimensional binocular camera platform, motion smoothing and motion scaling, improved dexterity and ergonomics. Ther…
65	Petz, W., Spinoglio, G., Choi, G. S., Parvaiz, A., Santiago, C., Marecik, S., Giulianotti, P. C., & Bianchi, P. P. (2016). Structured training and competence assessment in colorectal robotic surgery. Results of a consensus experts round table. The international journal of medical robotics + computer assisted surgery : MRCAS, 12(4), 634–641. https://doi.org/10.1002/rcs.1731	Structured training and competence assessment in colorectal robotic surgery. Results of a consensus experts round table.	Background: A structured training is a key element for the learning of techniques with a high level of complexity, such as robotic colorectal surgery. Methods: This study reports the results of an expert consensus round table held during the 6th Clinical Robotic Surgery Association (CRSA) congress, focusing on recommendations in robotic colorectal surgery. Results: Three sequential steps are prop…
66	Broholm, M., & Rosenberg, J. (2015). Surgical Residents are Excluded From Robot-assisted Surgery. Surgical laparoscopy, endoscopy & percutaneous techniques, 25(5), 449–450. https://doi.org/10.1097/SLE.0000000000000190	Surgical Residents are Excluded From Robot-assisted Surgery.	Purpose: Implementation of a robotic system may influence surgical training. The aim was to report the charge of the operating surgeon and the bedside assistant at robot-assisted procedures in urology, gynecology, and colorectal surgery. Materials and methods: A review of hospital charts from surgical procedures during a 1-year period from October 2013 to October 2014. All robot-assisted urologic…
69	Bell, S., Carne, P., Chin, M., & Farmer, C. (2015). Establishing a robotic colorectal surgery programme. ANZ journal of surgery, 85(4), 214–216. https://doi.org/10.1111/ans.12817	Establishing a robotic colorectal surgery programme.	Background: This paper aimed to describe the training available and the process taken to establish a robotic colorectal surgery programme in a large Australian academic private hospital. Through this we hope to guide other surgeons and hospitals planning to introduce this technology in circumstances where such guidelines do not exist. Methods: The available training and credentialing pathways are…
72	Ng, K. H., Lim, Y. K., Ho, K. S., Ooi, B. S., & Eu, K. W. (2009). Robotic-assisted surgery for low rectal dissection: from better views to better outcome. Singapore medical journal, 50(8), 763–767.	Robotic-assisted surgery for low rectal dissection: from better views to better outcome.	ntroduction: The use of robotics in colorectal surgery is relatively new. The first few cases of colonic surgery using da Vinci Surgical System were reported in 2002. Since then, several centres had reported on their experience, with favourable outcomes. Our department started to embark on robotics in colorectal surgery in December 2007. The aim of our paper was to share our early experience with…
73	Marecik, S. J., Prasad, L. M., Park, J. J., Pearl, R. K., Evenhouse, R. J., Shah, A., Khan, K., & Abcarian, H. (2008). A lifelike patient simulator for teaching robotic colorectal surgery: how to acquire skills for robotic rectal dissection. Surgical endoscopy, 22(8), 1876–1881. https://doi.org/10.1007/s00464-007-9736-4	A lifelike patient simulator for teaching robotic colorectal surgery: how to acquire skills for robotic rectal dissection.	Background: The use of robotic systems for colorectal resections is well documented, but robotic surgery is not yet established as a substitute for all laparoscopic colorectal procedures. The features of the new-generation robotic system seem to be well suited for proper mesorectal excision, with the identification and preservation of autonomic pelvic nerves. Proper training in the use of robotic…
75	Collins, D., Machairas, N., Duchalais, E., Landmann, R. G., Merchea, A., Colibaseanu, D. T., Kelley, S. R., Mathis, K. L., Dozois, E. J., & Larson, D. W. (2018). Participation of Colon and Rectal Fellows in Robotic Rectal Cancer Surgery: Effect on Surgical Outcomes. Journal of surgical education, 75(2), 465–470. https://doi.org/10.1016/j.jsurg.2017.07.006	Participation of Colon and Rectal Fellows in Robotic Rectal Cancer Surgery: Effect on Surgical Outcomes	Abstract Objectives: To determine whether involvement of colon and rectal fellows has an effect on short-term surgical and oncological outcomes in robotic rectal cancer surgery. Patients and methods: From a dataset of 263 robotic-assisted rectal cancer operations, 114 case-matched patients over a 5-year period (January 2010-December 2015) were included in the study. Patients who underwent resecti…
77	Panteleimonitis, S., Popeskou, S., Aradaib, M., Harper, M., Ahmed, J., Ahmad, M., Qureshi, T., Figueiredo, N., & Parvaiz, A. (2018). Implementation of robotic rectal surgery training programme: importance of standardisation and structured training. Langenbeck's archives of surgery, 403(6), 749–760. https://doi.org/10.1007/s00423-018-1690-1	Implementation of robotic rectal surgery training programme: importance of standardisation and structured training	Purpose A structured training programme is essential for the safe adoption of robotic rectal cancer surgery. The aim of this study is to describe the training pathway and short-term surgical outcomes of three surgeons in two centres (UK and Portugal) undertaking single-docking robotic rectal surgery with the da Vinci Xi and integrated table motion (ITM). Methods Prospectively, collected data for …
76	Winder, J. S., Juza, R. M., Sasaki, J., Rogers, A. M., Pauli, E. M., Haluck, R. S., Estes, S. J., & Lyn-Sue, J. R. (2016). Implementing a robotics curriculum at an academic general surgery training program: our initial experience. Journal of robotic surgery, 10(3), 209–213. https://doi.org/10.1007/s11701-016-0569-9	Implementing a robotics curriculum at an academic general surgery training program: our initial experience	The robotic surgical platform is being utilized by a growing number of hospitals across the country, including academic medical centers. Training programs are tasked with teaching their residents how to utilize this technology. To this end, we have developed and implemented a robotic surgical curriculum, and share our initial experience here. Our curriculum was implemented for all General Surgica…

## Sheet: Asses for eligibility
Article No.	Article citation	Title	Abstract	Type of study
4	Unruh, K., Stovall, S., Chang, L., Deal, S., Kaplan, J. A., Moonka, R., & Simianu, V. V. (2023). Implementation of a structured robotic colorectal curriculum for general surgery residents. Journal of robotic surgery, 17(5), 2331–2338. https://doi.org/10.1007/s11701-023-01660-5	Implementation of a structured robotic colorectal curriculum for general surgery residents	There is increasing demand for colorectal robotic training for general surgery residents. We implemented a robotic colorectal surgery curriculum expecting that it would increase resident exposure to the robotic platform and would increase the number of graduating general surgery residents obtaining a robotic equivalency certificate. The aim of this study is to describe the components of the curri…	Retrospective	Included
10	Saqib, S. U., Raza, M. Z., Evans, C., & Bajwa, A. A. (2023). The robotic learning curve for a newly appointed colorectal surgeon. Journal of robotic surgery, 17(1), 73–78. https://doi.org/10.1007/s11701-022-01400-1	The robotic learning curve for a newly appointed colorectal surgeon	Robotic colorectal surgery allows for better ergonomics, superior retraction, and fine movements in the narrow anatomy of the pelvis. Recent years have seen the uptake of robotic surgery in all pelvic surgeries specifically in low rectal malignancies. However, the learning curve of robotic surgery in this cohort is unclear as established training pathways are not formalized. This study looks at t…	Retrospective	Excluded as describing trainig for consultants
23	Waters, P. S., Flynn, J., Larach, J. T., Fernando, D., Peacock, O., Foster, J. D., Flood, M., McCormick, J. J., Warrier, S. K., & Heriot, A. G. (2021). Fellowship training in robotic colorectal surgery within the current hospital setting: an achievable goal?. ANZ journal of surgery, 91(11), 2337–2344. https://doi.org/10.1111/ans.16677	Fellowship training in robotic colorectal surgery within the current hospital setting: an achievable goal?.	Background: Although currently limited, the requirement for colorectal trainees to attain skills in robotic surgery is likely to increase due to further utilization of robotic platforms globally. The aim of the study is to describe the training programme utilized and assess outcomes of fellowship training in robotic colorectal surgery. Methods: A structured robotic training programme was generate…	Retrospective	Included
25	Panteleimonitis, S., Miskovic, D., Bissett-Amess, R., Figueiredo, N., Turina, M., Spinoglio, G., Heald, R. J., Parvaiz, A., & EARCS Collaborative (2021). Short-term clinical outcomes of a European training programme for robotic colorectal surgery. Surgical endoscopy, 35(12), 6796–6806. https://doi.org/10.1007/s00464-020-08184-1	Short-term clinical outcomes of a European training programme for robotic colorectal surgery.	Background: Despite there being a considerable amount of published studies on robotic colorectal surgery (RCS) over the last few years, there is a lack of evidence regarding RCS training pathways. This study examines the short-term clinical outcomes of an international RCS training programme (the European Academy of Robotic Colorectal Surgery-EARCS). Methods: Consecutive cases from 26 European co…	Retrospective	Excluded as describing trainig for consultants
28	Nasseri, Y., Stettler, I., Shen, W., Zhu, R., Alizadeh, A., Lee, A., Cohen, J., & Barnajian, M. (2021). Learning curve in robotic colorectal surgery. Journal of robotic surgery, 15(3), 489–495. https://doi.org/10.1007/s11701-020-01131-1	Learning curve in robotic colorectal surgery	With the rapid adoption of robotics in colorectal surgery, there has been growing interest in the pace at which surgeons gain competency, as it may aid in self-assessment or credentialing. Therefore, we sought to evaluate the learning curve of an expert laparoscopic colorectal surgeon who performed a variety of colorectal procedures robotically. This is a retrospective review of a prospective dat…	Learning curve	Excluded as describing trainig for consultants
29	Olthof, P. B., Giesen, L. J. X., Vijfvinkel, T. S., Roos, D., & Dekker, J. W. T. (2021). Transition from laparoscopic to robotic rectal resection: outcomes and learning curve of the initial 100 cases. Surgical endoscopy, 35(6), 2921–2927. https://doi.org/10.1007/s00464-020-07731-0	Transition from laparoscopic to robotic rectal resection: outcomes and learning curve of the initial 100 cases.	Background: Following several landmark trials, laparoscopic rectal resection has reached standard clinical practice. Current literature is undecided on the advantages of robotic rectal resection and little is known on its learning curve. This study aimed to compare the outcomes of the first 100 robotic rectal resections to the laparoscopic approach in a teaching hospital experienced in laparoscop…	Learning curve	Excluded as describing trainig for consultants
35	Fleming, C. A., Westby, D., Ullah, M. F., Mohan, H. M., Sehgal, R., Bolger, J. C., O'Leary, D. P., McNamara, E., Korpanty, G., El Bassiouni, M., Condon, E., Coffey, J. C., & Peirce, C. (2020). A review of clinical and oncological outcomes following the introduction of the first robotic colorectal surgery programme to a university teaching hospital in Ireland using a dual console training platform…	A review of clinical and oncological outcomes following the introduction of the first robotic colorectal surgery programme to a university teaching hospital in Ireland using a dual console training platform.	Robotic-assisted surgery is evolving, with improving clinical and cancer outcomes. The aim of this study was to present the clinical and cancer outcomes of patients undergoing robotic-assisted colorectal surgery (RAS-CR) at University Hospital Limerick (UHL) since its introduction to the 100th case, using the daVinci Xi dual-console surgical system. The RAS-CR programme at UHL commenced in June 2…	Retrospective	Excluded as describing trainig for consultants
36	Foley, K. E., Izquierdo, K. M., von Muchow, M. G., Bastawrous, A. L., Cleary, R. K., & Soliman, M. K. (2020). Colon and Rectal Surgery Robotic Training Programs: An Evaluation of Gender Disparities. Diseases of the colon and rectum, 63(7), 974–979. https://doi.org/10.1097/DCR.0000000000001625	Colon and Rectal Surgery Robotic Training Programs: An Evaluation of Gender Disparities	Background: Female surgeons are subjected to implicit bias throughout their careers. The evaluation of gender bias in training is warranted with increasing numbers of female trainees in colon and rectal surgery. Objective: This study aimed to evaluate gender bias in colon and rectal surgery training program operative experience. Design: This is a retrospective cohort study. Setting: The Associati…	Prospective	Excluded as describing focuses on one key singular component
42	Gachabayov, M., You, K., Angelos, G. A., Bendl, R., Anderson, C., Essani, R., Zakhaleva, J., Amrani, S., Barnajian, M., Karas, J., & Bergamaschi, R. (2019). Evaluation of the Educational Environment of a Cadaver Course in Robotic Colorectal Surgery: A Cross-sectional Study. Surgical technology international, 34, 199–207.	Evaluation of the Educational Environment of a Cadaver Course in Robotic Colorectal Surgery: A Cross-sectional Study.	Background: The educational environment is a crucial metric of medical education that affects the course participants' motivation, achievement, happiness and success. The aim of this study was to evaluate the educational environment of a cadaver course in robotic colorectal surgery by comparing the perceptions of the participating residents to those of the participating surgeons. Methods: This wa…	Retrospective	Excluded as describing focuses on one key singular component
46	Martin, R., Hsu, J., Soliman, M. K., Bastawrous, A. L., & Cleary, R. K. (2019). Incorporating a Detailed Case Log System to Standardize Robotic Colon and Rectal Surgery Resident Training and Performance Evaluation. Journal of surgical education, 76(4), 1022–1029. https://doi.org/10.1016/j.jsurg.2018.12.011	Incorporating a Detailed Case Log System to Standardize Robotic Colon and Rectal Surgery Resident Training and Performance Evaluation.	Objective: This study was designed to evaluate a novel case log used as part of a standardized robotic colon and rectal surgery resident training program. Design: This observational study describes a detailed procedure log developed to standardize training of residents in robotic colorectal surgery. The procedure log tracks resident total case numbers and execution of specific steps of eleven col…	Retrospective	Included
47	Aradaib, M., Neary, P., Hafeez, A., Kalbassi, R., Parvaiz, A., & O'Riordain, D. (2019). Safe adoption of robotic colorectal surgery using structured training: early Irish experience. Journal of robotic surgery, 13(5), 657–662. https://doi.org/10.1007/s11701-018-00911-0	Safe adoption of robotic colorectal surgery using structured training: early Irish experience.	Robotic surgery enhances the precision of minimally invasive surgery through improved three-dimensional views and articulated instruments. There has been increasing interest in adopting this technology to colorectal surgery and this has recently been introduced to the Irish health system. This paper gives an account of our early institutional experience with adoption of robotic colorectal surgery…	Learning curve	Excluded as describing trainig for consultants
49	Formisano, G., Esposito, S., Coratti, F., Giuliani, G., Salaj, A., & Bianchi, P. P. (2019). Structured training program in colorectal surgery: the robotic surgeon as a new paradigm. Minerva chirurgica, 74(2), 170–175. https://doi.org/10.23736/S0026-4733.18.07951-8	Structured training program in colorectal surgery: the robotic surgeon as a new paradigm	Background: One major issue in general surgery is how to provide novice surgeons with a structured training program (STP). The aim of our study was to assess the efficacy of a STP in robotic colorectal surgery for young surgeons without prior experience in both open and laparoscopic colorectal surgery, who were autonomous in basic minimally-invasive surgical procedures. Right colectomy with intra…	Retrospective	Included
58	Sian, T. S., Tierney, G. M., Park, H., Lund, J. N., Speake, W. J., Hurst, N. G., Al Chalabi, H., Smith, K. J., & Tou, S. (2018). Robotic colorectal surgery: previous laparoscopic colorectal experience is not essential. Journal of robotic surgery, 12(2), 271–275. https://doi.org/10.1007/s11701-017-0728-7	Robotic colorectal surgery: previous laparoscopic colorectal experience is not essential.	A background in minimally invasive colorectal surgery (MICS) has been thought to be essential prior to robotic-assisted colorectal surgery (RACS). Our aim was to determine whether MICS is essential prior to starting RACS training based on results from our initial experience with RACS. Two surgeons from our centre received robotic training through the European Academy of Robotic Colorectal Surgery…	Learning curve	Excluded as describing trainig for consultants
59	Raimondi, P., Marchegiani, F., Cieri, M., Cichella, A., Cotellese, R., & Innocenti, P. (2018). Is right colectomy a complete learning procedure for a robotic surgical program?. Journal of robotic surgery, 12(1), 147–155. https://doi.org/10.1007/s11701-017-0711-3	Is right colectomy a complete learning procedure for a robotic surgical program?.	This study analyses the utility of right colectomy as a learning procedure at the beginning of a robotic surgical program. The hypothesis is that right colectomy contains all the technical steps necessary to acquire basic abilities in robotics surgery. The first 23 consecutive robotic right colectomy performed at the beginning of a robotic program were analysed. All surgical times were recorded i…	Learning curve	Excluded as describing trainig for consultants
60	Bolger, J. C., Broe, M. P., Zarog, M. A., Looney, A., McKevitt, K., Walsh, D., Giri, S., Peirce, C., & Coffey, J. C. (2017). Initial experience with a dual-console robotic-assisted platform for training in colorectal surgery. Techniques in coloproctology, 21(9), 721–727. https://doi.org/10.1007/s10151-017-1687-8	Initial experience with a dual-console robotic-assisted platform for training in colorectal surgery.	Background: Minimally invasive surgery is associated with several patient-related benefits, including reduced length of hospital stay and reduced blood loss. Robotic-assisted surgery offers many advantages when compared with standard laparoscopic procedures, including a stable three-dimensional binocular camera platform, motion smoothing and motion scaling, improved dexterity and ergonomics. Ther…	Retrospective	Included
66	Broholm, M., & Rosenberg, J. (2015). Surgical Residents are Excluded From Robot-assisted Surgery. Surgical laparoscopy, endoscopy & percutaneous techniques, 25(5), 449–450. https://doi.org/10.1097/SLE.0000000000000190	Surgical Residents are Excluded From Robot-assisted Surgery.	Purpose: Implementation of a robotic system may influence surgical training. The aim was to report the charge of the operating surgeon and the bedside assistant at robot-assisted procedures in urology, gynecology, and colorectal surgery. Materials and methods: A review of hospital charts from surgical procedures during a 1-year period from October 2013 to October 2014. All robot-assisted urologic…	Retrospective	Excluded as not specific to colorectal training
69	Bell, S., Carne, P., Chin, M., & Farmer, C. (2015). Establishing a robotic colorectal surgery programme. ANZ journal of surgery, 85(4), 214–216. https://doi.org/10.1111/ans.12817	Establishing a robotic colorectal surgery programme.	Background: This paper aimed to describe the training available and the process taken to establish a robotic colorectal surgery programme in a large Australian academic private hospital. Through this we hope to guide other surgeons and hospitals planning to introduce this technology in circumstances where such guidelines do not exist. Methods: The available training and credentialing pathways are…	Learning curve	Excluded as describing trainig for consultants
72	Ng, K. H., Lim, Y. K., Ho, K. S., Ooi, B. S., & Eu, K. W. (2009). Robotic-assisted surgery for low rectal dissection: from better views to better outcome. Singapore medical journal, 50(8), 763–767.	Robotic-assisted surgery for low rectal dissection: from better views to better outcome.	ntroduction: The use of robotics in colorectal surgery is relatively new. The first few cases of colonic surgery using da Vinci Surgical System were reported in 2002. Since then, several centres had reported on their experience, with favourable outcomes. Our department started to embark on robotics in colorectal surgery in December 2007. The aim of our paper was to share our early experience with…	Retrospective	Excluded as describing trainig for consultants
75	Collins, D., Machairas, N., Duchalais, E., Landmann, R. G., Merchea, A., Colibaseanu, D. T., Kelley, S. R., Mathis, K. L., Dozois, E. J., & Larson, D. W. (2018). Participation of Colon and Rectal Fellows in Robotic Rectal Cancer Surgery: Effect on Surgical Outcomes. Journal of surgical education, 75(2), 465–470. https://doi.org/10.1016/j.jsurg.2017.07.006	Participation of Colon and Rectal Fellows in Robotic Rectal Cancer Surgery: Effect on Surgical Outcomes	Abstract Objectives: To determine whether involvement of colon and rectal fellows has an effect on short-term surgical and oncological outcomes in robotic rectal cancer surgery. Patients and methods: From a dataset of 263 robotic-assisted rectal cancer operations, 114 case-matched patients over a 5-year period (January 2010-December 2015) were included in the study. Patients who underwent resecti…	Retrospective	Included
77	Panteleimonitis, S., Popeskou, S., Aradaib, M., Harper, M., Ahmed, J., Ahmad, M., Qureshi, T., Figueiredo, N., & Parvaiz, A. (2018). Implementation of robotic rectal surgery training programme: importance of standardisation and structured training. Langenbeck's archives of surgery, 403(6), 749–760. https://doi.org/10.1007/s00423-018-1690-1	Implementation of robotic rectal surgery training programme: importance of standardisation and structured training	Purpose A structured training programme is essential for the safe adoption of robotic rectal cancer surgery. The aim of this study is to describe the training pathway and short-term surgical outcomes of three surgeons in two centres (UK and Portugal) undertaking single-docking robotic rectal surgery with the da Vinci Xi and integrated table motion (ITM). Methods Prospectively, collected data for …	Retrospective	Excluded as describing trainig for consultants
76	Winder, J. S., Juza, R. M., Sasaki, J., Rogers, A. M., Pauli, E. M., Haluck, R. S., Estes, S. J., & Lyn-Sue, J. R. (2016). Implementing a robotics curriculum at an academic general surgery training program: our initial experience. Journal of robotic surgery, 10(3), 209–213. https://doi.org/10.1007/s11701-016-0569-9	Implementing a robotics curriculum at an academic general surgery training program: our initial experience	The robotic surgical platform is being utilized by a growing number of hospitals across the country, including academic medical centers. Training programs are tasked with teaching their residents how to utilize this technology. To this end, we have developed and implemented a robotic surgical curriculum, and share our initial experience here. Our curriculum was implemented for all General Surgica…	Retrospective	Excluded as describing trainig for consultants

## Sheet: Final inclusion
Article No.	Article citation	Title	theoretical knowledge	CASE OBSERVATION	VR / LAB SIMULATION	MODULAR APPROACH FOR A SPECIFIC SURGERY	Robotic skills acquisition
4	Unruh, K., Stovall, S., Chang, L., Deal, S., Kaplan, J. A., Moonka, R., & Simianu, V. V. (2023). Implementation of a structured robotic colorectal curriculum for general surgery residents. Journal of robotic surgery, 17(5), 2331–2338. https://doi.org/10.1007/s11701-023-01660-5	Implementation of a structured robotic colorectal curriculum for general surgery residents	yes	YES	YES	YES	SIMULATION PHASE
23	Waters, P. S., Flynn, J., Larach, J. T., Fernando, D., Peacock, O., Foster, J. D., Flood, M., McCormick, J. J., Warrier, S. K., & Heriot, A. G. (2021). Fellowship training in robotic colorectal surgery within the current hospital setting: an achievable goal?. ANZ journal of surgery, 91(11), 2337–2344. https://doi.org/10.1111/ans.16677	Fellowship training in robotic colorectal surgery within the current hospital setting: an achievable goal?.	yes	YES	YES	YES	LAB SIMULATION
46	Martin, R., Hsu, J., Soliman, M. K., Bastawrous, A. L., & Cleary, R. K. (2019). Incorporating a Detailed Case Log System to Standardize Robotic Colon and Rectal Surgery Resident Training and Performance Evaluation. Journal of surgical education, 76(4), 1022–1029. https://doi.org/10.1016/j.jsurg.2018.12.011	Incorporating a Detailed Case Log System to Standardize Robotic Colon and Rectal Surgery Resident Training and Performance Evaluation.	yes	NO	YES	NO	LAB SIMULATION
49	Formisano, G., Esposito, S., Coratti, F., Giuliani, G., Salaj, A., & Bianchi, P. P. (2019). Structured training program in colorectal surgery: the robotic surgeon as a new paradigm. Minerva chirurgica, 74(2), 170–175. https://doi.org/10.23736/S0026-4733.18.07951-8	Structured training program in colorectal surgery: the robotic surgeon as a new paradigm	No	YES	YES	NO	LAB SIMULATION
75	Collins, D., Machairas, N., Duchalais, E., Landmann, R. G., Merchea, A., Colibaseanu, D. T., Kelley, S. R., Mathis, K. L., Dozois, E. J., & Larson, D. W. (2018). Participation of Colon and Rectal Fellows in Robotic Rectal Cancer Surgery: Effect on Surgical Outcomes. Journal of surgical education, 75(2), 465–470. https://doi.org/10.1016/j.jsurg.2017.07.006	Participation of Colon and Rectal Fellows in Robotic Rectal Cancer Surgery: Effect on Surgical Outcomes	yes	NO	YES	NO	LAB SIMULATION
60	Bolger, J. C., Broe, M. P., Zarog, M. A., Looney, A., McKevitt, K., Walsh, D., Giri, S., Peirce, C., & Coffey, J. C. (2017). Initial experience with a dual-console robotic-assisted platform for training in colorectal surgery. Techniques in coloproctology, 21(9), 721–727. https://doi.org/10.1007/s10151-017-1687-8	Initial experience with a dual-console robotic-assisted platform for training in colorectal surgery.	No	NO	YES	NO	DURING TRAINING BY CONSULTANT
